# Supplementary material for: Comparison of false positive and false negative rates of two indices of individual reliable change: Jacobson-Truax and Hageman-Arrindell methods
Source: Front Psychol. 2023 Jul 13;14:1132128. doi: 10.3389/fpsyg.2023.1132128 (PMC10374846; doi:10.3389/fpsyg.2023.1132128)
Supplement: Supplementary file 1 [file Data_Sheet_1.zip]

Archive with 4 entries (4 files):
- Samples.rar
- arrindell.m
- sintaxis analisis2.sps
- MacroRCIDTW.xlsm
