# Supplementary material for: Comparison of false positive and false negative rates of two indices of individual reliable change: Jacobson-Truax and Hageman-Arrindell methods
Source: Front Psychol. 2023 Jul 13;14:1132128. doi: 10.3389/fpsyg.2023.1132128 (PMC10374846; doi:10.3389/fpsyg.2023.1132128)
Supplement: Supplementary file 1 [file Data_Sheet_1.zip › arrindell.m]

clear;
% Define the seed:
semilla=20000;
rand('state',semilla);
%Define the number of subject per sample (If you want to exclude a sample
%condition, you must assign a zero to the corresponding sample, e.g. Muestra1=0)
Muestra1=100;
Muestra2=50;
Muestra3=25;
% Define the number of replicates per sample 
replicas=1000;
%Define of the mean, standard deviation, skewness and kurtosis of the items:
medf=100; %mean
desf=15; %standard deviation
asimf=4;%skewness
curtf=21; %kurtosis
%Define the means, standard deviation, asymmetries, and kurtosis of the error variables:
asime=asimf;
curte=curtf;
%Define the factorial loadings
sat=0.4;
%Define the total number of items:
nitems=10;
%Define the test-retest correlation:
rxy=0.8;
%Define the post test effect size: 
tefect1=0.2; 
tefect2=0.5;
tefect3=0.8;
tefect4=1.1;
tefect5=1.4;
tefect6=1.7;
tefect7=2;%Addition of constant change as a proportion of the deviation
% typical of the pretest.

%Program:
err=sqrt(1-(sat^2));
numrepl=replicas*3;
muestras=[Muestra1 Muestra2 Muestra3];
for repl=1:numrepl
   if (repl<((replicas)+1)), nsuj=muestras(1);
   elseif (repl>replicas && repl<((2*(replicas)+1))), nsuj=muestras(2);
   else nsuj=muestras(3);
   end
factor=pearsrnd(0,1,asimf,curtf,nsuj,1);
valeas=pearsrnd(0,1,asime,curte,nsuj,nitems);
msat=repmat(sat,nsuj,nitems);
mfact=repmat(factor,1,nitems);
pfactn=msat.*mfact;
merr=repmat(err,nsuj,nitems);
perrn=merr.*valeas;
itemsnorm=pfactn+perrn;
PREX=((mean(itemsnorm, 2))*desf)+medf;
poste= pearsrnd(0,1,asime,curte,nsuj,1);
X=mean(itemsnorm, 2);
POSTY=((((rxy^2)*(X)+(1-(rxy^2))*poste))*desf)+medf;
MEANX=mean(PREX);
MEANY=mean(POSTY);
DESVPRE=std(PREX);
DESVPOS=std(POSTY);
CORXY=corr(PREX, POSTY);
CORXYMAT=repmat(CORXY,nsuj,1);
MEANXMAT=repmat(MEANX,nsuj,1);
MEANYMAT=repmat(MEANY,nsuj,1);
DESVPREMAT=repmat(DESVPRE,nsuj,1);
DESVPOSMAT=repmat(DESVPOS,nsuj,1);
tepre1=tefect1*DESVPRE;
tepre2=tefect2*DESVPRE;
tepre3=tefect3*DESVPRE;
tepre4=tefect4*DESVPRE;
tepre5=tefect5*DESVPRE;
tepre6=tefect6*DESVPRE;
tepre7=tefect7*DESVPRE;
varytepre1=POSTY+repmat(tepre1,nsuj,1);
varytepre2=POSTY+repmat(tepre2,nsuj,1);
varytepre3=POSTY+repmat(tepre3,nsuj,1);
varytepre4=POSTY+repmat(tepre4,nsuj,1);
varytepre5=POSTY+repmat(tepre5,nsuj,1);
varytepre6=POSTY+repmat(tepre6,nsuj,1);
varytepre7=POSTY+repmat(tepre7,nsuj,1);
CORITEMS= corr (itemsnorm);
COVITEMS= cov (itemsnorm);
VARITEMS= var (itemsnorm);
VARPREX= var (X.*nitems);
palpha= nitems/(nitems-1);
SUMVARITEMS= sum (VARITEMS, 2);
ALPHA= palpha*(1-(SUMVARITEMS/VARPREX));
ALPHAMAT=repmat(ALPHA,nsuj,1);
SATS= corr(factor, itemsnorm);
COMUN= 1-SATS;
OMEGA= (sum(SATS)^2)/((sum(SATS)^2)+sum(COMUN));
OMEGAMAT=repmat(OMEGA,nsuj,1);
nrepl=zeros(nsuj,1);
datos=[nrepl+repl, factor, itemsnorm, PREX, POSTY, varytepre1, varytepre2, varytepre3...
    varytepre4,varytepre5,varytepre6, varytepre7, ALPHAMAT, OMEGAMAT, CORXYMAT,...
    MEANXMAT, MEANYMAT, DESVPREMAT, DESVPOSMAT];
if repl==1,
        bdatos=datos;
    else
        bdatos=[bdatos;datos];
end
end
dat1=bdatos(1:(replicas*muestras(1)),1:(nitems+18));
dat2=bdatos((replicas*muestras(1))+1:(replicas*(muestras(1)+muestras(2))),1:(nitems+18));
dat3=bdatos(((replicas*(muestras(1)+(muestras(2)))+1)):replicas*(muestras(1)+muestras(2)+muestras(3)),1:(nitems+18));
dlmwrite('100asi4curt21sat04rxy08.txt',dat1,'delimiter','\t','precision','%3.2f');
dlmwrite('50asi4curt21sat04rxy08.txt',dat2,'delimiter','\t','precision','%3.2f');
dlmwrite('25asi4curt21sat04rxy08.txt',dat3,'delimiter','\t','precision','%3.2f');
