# Supplementary material for: Comparison of false positive and false negative rates of two indices of individual reliable change: Jacobson-Truax and Hageman-Arrindell methods
Source: Front Psychol. 2023 Jul 13;14:1132128. doi: 10.3389/fpsyg.2023.1132128 (PMC10374846; doi:10.3389/fpsyg.2023.1132128)
Supplement: Supplementary file 1 [file Data_Sheet_1.zip › sintaxis analisis2.sps]

GET DATA  /TYPE=TXT
  /FILE="C:\Users\rferr\OneDrive\Articulos para publicacion\HArrindell\25asi-2curt7sat04rxy08.txt"
  /ENCODING='Locale'
  /DELCASE=LINE
  /DELIMITERS="\t"
  /ARRANGEMENT=DELIMITED
  /FIRSTCASE=1
  /IMPORTCASE=ALL
  /VARIABLES=
  Replica COMMA4.0
  FACTOR COMMA5.2
  I1 COMMA5.2
  I2 COMMA5.2
  I3 COMMA5.2
  I4 COMMA5.2
  I5 COMMA5.2
  I6 COMMA5.2
  I7 COMMA5.2
  I8 COMMA5.2
  I9 COMMA5.2
  I10 COMMA5.2
  X COMMA5.2
  TE0 COMMA5.2
  TE02 COMMA5.2
  TE05 COMMA5.2
  TE08 COMMA5.2
  TE11 COMMA5.2
  TE14 COMMA5.2
  TE17 COMMA5.2
  TE2 COMMA5.2
  ALPHA COMMA3.2
  OMEGA COMMA3.2
  RXY COMMA3.2
  MEANPRE COMMA5.2
  MEANPOS COMMA5.2
  DTPRE COMMA5.2
  DTPOS COMMA5.2.
CACHE.
EXECUTE.
DATASET NAME 100asi-2curt7sat04rxy08 WINDOW=FRONT.

DATASET ACTIVATE 100asi-2curt7sat04rxy08.
COMPUTE RDDALP=(((DTPRE*DTPRE)*ALPHA)+((DTPOS*DTPOS)*ALPHA)-(2*DTPRE*DTPOS*RXY))/((DTPRE*DTPRE)+(DTPOS*DTPOS)-(2*DTPRE*DTPOS*RXY)).
COMPUTE RDDOME=(((DTPRE*DTPRE)*OMEGA)+((DTPOS*DTPOS)*OMEGA)-(2*DTPRE*DTPOS*RXY))/((DTPRE*DTPRE)+(DTPOS*DTPOS)-(2*DTPRE*DTPOS*RXY)).
COMPUTE ETMALPHA=DTPRE*SQRT(1-ALPHA).
COMPUTE ETMOMEGA=DTPRE*SQRT(1-OMEGA).
COMPUTE ETMALPHAPOS=DTPOS*SQRT(1-ALPHA).
COMPUTE ETMOMEGAPOS=DTPOS*SQRT(1-OMEGA).
COMPUTE DIFTE0=TE0 - X.
COMPUTE DIFTE02=TE02 - X.
COMPUTE DIFTE05=TE05 - X.
COMPUTE DIFTE08=TE08 - X.
COMPUTE DIFTE11=TE11 - X.
COMPUTE DIFTE14=TE14 - X.
COMPUTE DIFTE17=TE17 - X.
COMPUTE DIFTE2=TE2 - X.

COMPUTE HA_ALPHA00=((((DIFTE0)*RDDALP))+((MEANPOS-MEANPRE)*(1-RDDALP)))/(SQRT(RDDALP)*SQRT(2*(ETMALPHA*ETMALPHA))).
COMPUTE HA_OMEGA00=((((DIFTE0)*RDDOME))+((MEANPOS-MEANPRE)*(1-RDDOME)))/(SQRT(RDDOME)*SQRT(2*(ETMOMEGA*ETMOMEGA))).
IF  (ABS(HA_ALPHA00) >= 1.65) CriterioHA_ALP00=1.
RECODE CriterioHA_ALP00 (MISSING=0).
IF  (ABS(HA_OMEGA00) >= 1.65) CriterioHA_OME00=1.
RECODE CriterioHA_OME00 (MISSING=0).
COMPUTE RCI_ALPHA00=DIFTE0/(SQRT((ETMALPHA*ETMALPHA)+(ETMALPHAPOS*ETMALPHAPOS))).
COMPUTE RCI_OMEGA00=DIFTE0/(SQRT((ETMOMEGA*ETMOMEGA)+(ETMOMEGAPOS*ETMOMEGAPOS))).
IF  (ABS(RCI_ALPHA00) >= 1.65) CriterioRCI_ALP00=1.
RECODE CriterioRCI_ALP00 (MISSING=0).
IF  (ABS(RCI_OMEGA00) >= 1.65) CriterioRCI_OME00=1.
RECODE CriterioRCI_OME00 (MISSING=0).

COMPUTE HA_ALPHA02=(((DIFTE02)*RDDALP))+(((0.2*DTPOS+MEANPOS-MEANPRE)*(1-RDDALP)))/(SQRT(RDDALP)*SQRT(2*(ETMALPHA*ETMALPHA))).
COMPUTE HA_OMEGA02=((((DIFTE02)*RDDOME))+((0.2*DTPOS+MEANPOS-MEANPRE)*(1-RDDOME)))/(SQRT(RDDOME)*SQRT(2*(ETMOMEGA*ETMOMEGA))).
IF  (ABS(HA_ALPHA02) >= 1.65) CriterioHA_ALP02=1.
RECODE CriterioHA_ALP02 (MISSING=0).
IF  (ABS(HA_OMEGA02) >= 1.65) CriterioHA_OME02=1.
RECODE CriterioHA_OME02 (MISSING=0).
COMPUTE RCI_ALPHA02=DIFTE2/(SQRT((ETMALPHA*ETMALPHA)+(ETMALPHAPOS*ETMALPHAPOS))).
COMPUTE RCI_OMEGA02=DIFTE02/(SQRT((ETMOMEGA*ETMOMEGA)+(ETMOMEGAPOS*ETMOMEGAPOS))).
IF  (ABS(RCI_ALPHA02) >= 1.65) CriterioRCI_ALP02=1.
RECODE CriterioRCI_ALP02 (MISSING=0).
IF  (ABS(RCI_OMEGA02) >= 1.65) CriterioRCI_OME02=1.
RECODE CriterioRCI_OME02 (MISSING=0).


COMPUTE HA_ALPHA05=(((DIFTE05)*RDDALP))+(((0.5*DTPOS+MEANPOS-MEANPRE)*(1-RDDALP)))/(SQRT(RDDALP)*SQRT(2*(ETMALPHA*ETMALPHA))).
COMPUTE HA_OMEGA05=((((DIFTE05)*RDDOME))+((0.5*DTPOS+MEANPOS-MEANPRE)*(1-RDDOME)))/(SQRT(RDDOME)*SQRT(2*(ETMOMEGA*ETMOMEGA))).
IF  (ABS(HA_ALPHA05) >= 1.65) CriterioHA_ALP05=1.
RECODE CriterioHA_ALP05 (MISSING=0).
IF  (ABS(HA_OMEGA05) >= 1.65) CriterioHA_OME05=1.
RECODE CriterioHA_OME05 (MISSING=0).
COMPUTE RCI_ALPHA05=DIFTE05/(SQRT((ETMALPHA*ETMALPHA)+(ETMALPHAPOS*ETMALPHAPOS))).
COMPUTE RCI_OMEGA05=DIFTE05/(SQRT((ETMOMEGA*ETMOMEGA)+(ETMOMEGAPOS*ETMOMEGAPOS))).
IF  (ABS(RCI_ALPHA05) >= 1.65) CriterioRCI_ALP05=1.
RECODE CriterioRCI_ALP05 (MISSING=0).
IF  (ABS(RCI_OMEGA05) >= 1.65) CriterioRCI_OME05=1.
RECODE CriterioRCI_OME05 (MISSING=0).

COMPUTE HA_ALPHA08=(((DIFTE08)*RDDALP))+(((0.8*DTPOS+MEANPOS-MEANPRE)*(1-RDDALP)))/(SQRT(RDDALP)*SQRT(2*(ETMALPHA*ETMALPHA))).
COMPUTE HA_OMEGA08=((((DIFTE08)*RDDOME))+((0.8*DTPOS+MEANPOS-MEANPRE)*(1-RDDOME)))/(SQRT(RDDOME)*SQRT(2*(ETMOMEGA*ETMOMEGA))).
IF  (ABS(HA_ALPHA08) >= 1.65) CriterioHA_ALP08=1.
RECODE CriterioHA_ALP08 (MISSING=0).
IF  (ABS(HA_OMEGA08) >= 1.65) CriterioHA_OME08=1.
RECODE CriterioHA_OME08 (MISSING=0).
COMPUTE RCI_ALPHA08=DIFTE08/(SQRT((ETMALPHA*ETMALPHA)+(ETMALPHAPOS*ETMALPHAPOS))).
COMPUTE RCI_OMEGA08=DIFTE08/(SQRT((ETMOMEGA*ETMOMEGA)+(ETMOMEGAPOS*ETMOMEGAPOS))).
IF  (ABS(RCI_ALPHA08) >= 1.65) CriterioRCI_ALP08=1.
RECODE CriterioRCI_ALP08 (MISSING=0).
IF  (ABS(RCI_OMEGA08) >= 1.65) CriterioRCI_OME08=1.
RECODE CriterioRCI_OME08 (MISSING=0).

COMPUTE HA_ALPHA11=(((DIFTE11)*RDDALP))+(((1.1*DTPOS+MEANPOS-MEANPRE)*(1-RDDALP)))/(SQRT(RDDALP)*SQRT(2*(ETMALPHA*ETMALPHA))).
COMPUTE HA_OMEGA11=((((DIFTE11)*RDDOME))+((1.1*DTPOS+MEANPOS-MEANPRE)*(1-RDDOME)))/(SQRT(RDDOME)*SQRT(2*(ETMOMEGA*ETMOMEGA))).
IF  (ABS(HA_ALPHA11) >= 1.65) CriterioHA_ALP11=1.
RECODE CriterioHA_ALP11 (MISSING=0).
IF  (ABS(HA_OMEGA11) >= 1.65) CriterioHA_OME11=1.
RECODE CriterioHA_OME11 (MISSING=0).
COMPUTE RCI_ALPHA11=DIFTE11/(SQRT((ETMALPHA*ETMALPHA)+(ETMALPHAPOS*ETMALPHAPOS))).
COMPUTE RCI_OMEGA11=DIFTE11/(SQRT((ETMOMEGA*ETMOMEGA)+(ETMOMEGAPOS*ETMOMEGAPOS))).
IF  (ABS(RCI_ALPHA11) >= 1.65) CriterioRCI_ALP11=1.
RECODE CriterioRCI_ALP11 (MISSING=0).
IF  (ABS(RCI_OMEGA11) >= 1.65) CriterioRCI_OME11=1.
RECODE CriterioRCI_OME11 (MISSING=0).

COMPUTE HA_ALPHA14=(((DIFTE14)*RDDALP))+(((1.4*DTPOS+MEANPOS-MEANPRE)*(1-RDDALP)))/(SQRT(RDDALP)*SQRT(2*(ETMALPHA*ETMALPHA))).
COMPUTE HA_OMEGA14=((((DIFTE14)*RDDOME))+((1.4*DTPOS+MEANPOS-MEANPRE)*(1-RDDOME)))/(SQRT(RDDOME)*SQRT(2*(ETMOMEGA*ETMOMEGA))).
IF  (ABS(HA_ALPHA14) >= 1.65) CriterioHA_ALP14=1.
RECODE CriterioHA_ALP14 (MISSING=0).
IF  (ABS(HA_OMEGA14) >= 1.65) CriterioHA_OME14=1.
RECODE CriterioHA_OME14 (MISSING=0).
COMPUTE RCI_ALPHA14=DIFTE14/(SQRT((ETMALPHA*ETMALPHA)+(ETMALPHAPOS*ETMALPHAPOS))).
COMPUTE RCI_OMEGA14=DIFTE14/(SQRT((ETMOMEGA*ETMOMEGA)+(ETMOMEGAPOS*ETMOMEGAPOS))).
IF  (ABS(RCI_ALPHA14) >= 1.65) CriterioRCI_ALP14=1.
RECODE CriterioRCI_ALP14 (MISSING=0).
IF  (ABS(RCI_OMEGA14) >= 1.65) CriterioRCI_OME14=1.
RECODE CriterioRCI_OME14 (MISSING=0).


COMPUTE HA_ALPHA17=(((DIFTE17)*RDDALP))+(((1.7*DTPOS+MEANPOS-MEANPRE)*(1-RDDALP)))/(SQRT(RDDALP)*SQRT(2*(ETMALPHA*ETMALPHA))).
COMPUTE HA_OMEGA17=((((DIFTE17)*RDDOME))+((1.7*DTPOS+MEANPOS-MEANPRE)*(1-RDDOME)))/(SQRT(RDDOME)*SQRT(2*(ETMOMEGA*ETMOMEGA))).
IF  (ABS(HA_ALPHA17) >= 1.65) CriterioHA_ALP17=1.
RECODE CriterioHA_ALP17 (MISSING=0).
IF  (ABS(HA_OMEGA17) >= 1.65) CriterioHA_OME17=1.
RECODE CriterioHA_OME17 (MISSING=0).
COMPUTE RCI_ALPHA17=DIFTE17/(SQRT((ETMALPHA*ETMALPHA)+(ETMALPHAPOS*ETMALPHAPOS))).
COMPUTE RCI_OMEGA17=DIFTE17/(SQRT((ETMOMEGA*ETMOMEGA)+(ETMOMEGAPOS*ETMOMEGAPOS))).
IF  (ABS(RCI_ALPHA17) >= 1.65) CriterioRCI_ALP17=1.
RECODE CriterioRCI_ALP17 (MISSING=0).
IF  (ABS(RCI_OMEGA17) >= 1.65) CriterioRCI_OME17=1.
RECODE CriterioRCI_OME17 (MISSING=0).

COMPUTE HA_ALPHA2=(((DIFTE2)*RDDALP))+(((2*DTPOS+MEANPOS-MEANPRE)*(1-RDDALP)))/(SQRT(RDDALP)*SQRT(2*(ETMALPHA*ETMALPHA))).
COMPUTE HA_OMEGA2=((((DIFTE2)*RDDOME))+((2*DTPOS+MEANPOS-MEANPRE)*(1-RDDOME)))/(SQRT(RDDOME)*SQRT(2*(ETMOMEGA*ETMOMEGA))).
IF  (ABS(HA_ALPHA2) >= 1.65) CriterioHA_ALP2=1.
RECODE CriterioHA_ALP2 (MISSING=0).
IF  (ABS(HA_OMEGA2) >= 1.65) CriterioHA_OME2=1.
RECODE CriterioHA_OME2 (MISSING=0).
COMPUTE RCI_ALPHA2=DIFTE2/(SQRT((ETMALPHA*ETMALPHA)+(ETMALPHAPOS*ETMALPHAPOS))).
COMPUTE RCI_OMEGA2=DIFTE2/(SQRT((ETMOMEGA*ETMOMEGA)+(ETMOMEGAPOS*ETMOMEGAPOS))).
IF  (ABS(RCI_ALPHA2) >= 1.65) CriterioRCI_ALP2=1.
RECODE CriterioRCI_ALP2 (MISSING=0).
IF  (ABS(RCI_OMEGA2) >= 1.65) CriterioRCI_OME2=1.
RECODE CriterioRCI_OME2 (MISSING=0).
EXECUTE.

SORT CASES  BY Replica.
SPLIT FILE LAYERED BY Replica.


* SGR.
DATASET DECLARE  DESC.
OMS
  /SELECT TABLES
  /IF COMMANDS=['Descriptives'] SUBTYPES=['Descriptive Statistics']
  /DESTINATION FORMAT=SAV NUMBERED=TableNumber_
   OUTFILE='DESC' VIEWER=NO.

DESCRIPTIVES VARIABLES=X TE0 ALPHA OMEGA RXY HA_ALPHA00 HA_OMEGA00 CriterioHA_ALP00 
    CriterioHA_OME00 HA_ALPHA02 HA_OMEGA02 CriterioHA_ALP02 CriterioHA_OME02 HA_ALPHA05 HA_OMEGA05 
    CriterioHA_ALP05 CriterioHA_OME05 HA_ALPHA08 HA_OMEGA08 CriterioHA_ALP08 CriterioHA_OME08 
    HA_ALPHA11 HA_OMEGA11 CriterioHA_ALP11 CriterioHA_OME11 HA_ALPHA14 HA_OMEGA14 CriterioHA_ALP14 
    CriterioHA_OME14 HA_ALPHA17 HA_OMEGA17 CriterioHA_ALP17 CriterioHA_OME17 HA_ALPHA2 HA_OMEGA2 
    CriterioHA_ALP2 CriterioHA_OME2 RCI_ALPHA00 RCI_OMEGA00 CriterioRCI_ALP00 
    CriterioRCI_OME00 RCI_ALPHA02 RCI_OMEGA02 CriterioRCI_ALP02 CriterioRCI_OME02 RCI_ALPHA05 RCI_OMEGA05 
    CriterioRCI_ALP05 CriterioRCI_OME05 RCI_ALPHA08 RCI_OMEGA08 CriterioRCI_ALP08 CriterioRCI_OME08 
    RCI_ALPHA11 RCI_OMEGA11 CriterioRCI_ALP11 CriterioRCI_OME11 RCI_ALPHA14 RCI_OMEGA14 CriterioRCI_ALP14 
    CriterioRCI_OME14 RCI_ALPHA17 RCI_OMEGA17 CriterioRCI_ALP17 CriterioRCI_OME17 RCI_ALPHA2 RCI_OMEGA2 
    CriterioRCI_ALP2 CriterioRCI_OME2
  /STATISTICS=MEAN STDDEV MIN MAX KURTOSIS SKEWNESS.

OMSEND.


DATASET ACTIVATE DESC.
SORT CASES  BY Var2.
SPLIT FILE LAYERED BY Var2.


DESCRIPTIVES VARIABLES=Mínimo_Estadístico Máximo_Estadístico Media_Estadístico 
    Desv.típ._Estadístico Asimetría_Estadístico Asimetría_Errortípico Curtosis_Estadístico 
    Curtosis_Errortípico
  /STATISTICS=MEAN STDDEV MIN MAX.
