# Supplementary material for: Comparison of false positive and false negative rates of two indices of individual reliable change: Jacobson-Truax and Hageman-Arrindell methods
Source: Front Psychol. 2023 Jul 13;14:1132128. doi: 10.3389/fpsyg.2023.1132128 (PMC10374846; doi:10.3389/fpsyg.2023.1132128)
Supplement: Supplementary file 1 [file Data_Sheet_1.zip › MacroRCIDTW.xlsm]

## Sheet: Instructions
									Sample Statistics (reference)
									Pre-test
									Mean	#DIV/0!
									Standard Deviation	#DIV/0!
									SEM	#DIV/0!
									Post-test
									Mean	#DIV/0!
									Standard Deviation	#DIV/0!
									SEM	#DIV/0!
									Correlation Pre-Post test	#DIV/0!
									Rdd	#DIV/0!
Instructions:
1-Copy yours pre-tests scores column and paste (or manually enter):
2-Copy yours post-tests scores column and paste (or manually enter):
3-Introduce the reliability estimation coefficient (alpha, omega or test-retest):							0.8
4-Introduce the desire change criteria of HA (sugested by default=1.645):							1.645
5-Pre-post test correlation:				#DIV/0!
6-Pre-test mean			#DIV/0!	and standard deviation			#DIV/0!
7-Post-test mean			#DIV/0!	and standard deviation			#DIV/0!

## Sheet: Summary
Summary Sample Results
Number of valid cases					0
Mean of the difference (post-pre)					#DIV/0!
Mean of HA statistics					#DIV/0!
Number of people with 2 tailed change			#DIV/0!	Rate (%)	#DIV/0!
Number of people with decrese change			#DIV/0!	Rate (%)	#DIV/0!
Number of people with increse change			#DIV/0!	Rate (%)	#DIV/0!

## Sheet: Cases
Pre	Post	Post-Pre	HA	2 tailed change	1 tailed (reduce)	1 tailed (increse)
		0	#DIV/0!	#DIV/0!	#DIV/0!	#DIV/0!					0
		0	#DIV/0!	#DIV/0!	#DIV/0!	#DIV/0!					0
		0	#DIV/0!	#DIV/0!	#DIV/0!	#DIV/0!					0
		0	#DIV/0!	#DIV/0!	#DIV/0!	#DIV/0!					0
		0	#DIV/0!	#DIV/0!	#DIV/0!	#DIV/0!					0
		0	#DIV/0!	#DIV/0!	#DIV/0!	#DIV/0!					0
		0	#DIV/0!	#DIV/0!	#DIV/0!	#DIV/0!					0
		0	#DIV/0!	#DIV/0!	#DIV/0!	#DIV/0!					0
		0	#DIV/0!	#DIV/0!	#DIV/0!	#DIV/0!					0
		0	#DIV/0!	#DIV/0!	#DIV/0!	#DIV/0!					0
		0	#DIV/0!	#DIV/0!	#DIV/0!	#DIV/0!					0
		0	#DIV/0!	#DIV/0!	#DIV/0!	#DIV/0!					0
		0	#DIV/0!	#DIV/0!	#DIV/0!	#DIV/0!					0
		0	#DIV/0!	#DIV/0!	#DIV/0!	#DIV/0!					0
		0	#DIV/0!	#DIV/0!	#DIV/0!	#DIV/0!					0
		0	#DIV/0!	#DIV/0!	#DIV/0!	#DIV/0!					0
		0	#DIV/0!	#DIV/0!	#DIV/0!	#DIV/0!					0
		0	#DIV/0!	#DIV/0!	#DIV/0!	#DIV/0!					0
		0	#DIV/0!	#DIV/0!	#DIV/0!	#DIV/0!					0
		0	#DIV/0!	#DIV/0!	#DIV/0!	#DIV/0!					0
		0	#DIV/0!	#DIV/0!	#DIV/0!	#DIV/0!					0
		0	#DIV/0!	#DIV/0!	#DIV/0!	#DIV/0!					0
		0	#DIV/0!	#DIV/0!	#DIV/0!	#DIV/0!					0
		0	#DIV/0!	#DIV/0!	#DIV/0!	#DIV/0!					0
		0	#DIV/0!	#DIV/0!	#DIV/0!	#DIV/0!					0
		0	#DIV/0!	#DIV/0!	#DIV/0!	#DIV/0!					0
		0	#DIV/0!	#DIV/0!	#DIV/0!	#DIV/0!					0
		0	#DIV/0!	#DIV/0!	#DIV/0!	#DIV/0!					0
		0	#DIV/0!	#DIV/0!	#DIV/0!	#DIV/0!					0
		0	#DIV/0!	#DIV/0!	#DIV/0!	#DIV/0!					0
		0	#DIV/0!	#DIV/0!	#DIV/0!	#DIV/0!					0
		0	#DIV/0!	#DIV/0!	#DIV/0!	#DIV/0!					0
		0	#DIV/0!	#DIV/0!	#DIV/0!	#DIV/0!					0
		0	#DIV/0!	#DIV/0!	#DIV/0!	#DIV/0!					0
		0	#DIV/0!	#DIV/0!	#DIV/0!	#DIV/0!					0
		0	#DIV/0!	#DIV/0!	#DIV/0!	#DIV/0!					0
		0	#DIV/0!	#DIV/0!	#DIV/0!	#DIV/0!					0
		0	#DIV/0!	#DIV/0!	#DIV/0!	#DIV/0!					0
		0	#DIV/0!	#DIV/0!	#DIV/0!	#DIV/0!					0
		0	#DIV/0!	#DIV/0!	#DIV/0!	#DIV/0!					0
		0	#DIV/0!	#DIV/0!	#DIV/0!	#DIV/0!					0
		0	#DIV/0!	#DIV/0!	#DIV/0!	#DIV/0!					0
		0	#DIV/0!	#DIV/0!	#DIV/0!	#DIV/0!					0
		0	#DIV/0!	#DIV/0!	#DIV/0!	#DIV/0!					0
		0	#DIV/0!	#DIV/0!	#DIV/0!	#DIV/0!					0
		0	#DIV/0!	#DIV/0!	#DIV/0!	#DIV/0!					0
		0	#DIV/0!	#DIV/0!	#DIV/0!	#DIV/0!					0
		0	#DIV/0!	#DIV/0!	#DIV/0!	#DIV/0!					0
		0	#DIV/0!	#DIV/0!	#DIV/0!	#DIV/0!					0
		0	#DIV/0!	#DIV/0!	#DIV/0!	#DIV/0!					0
		0	#DIV/0!	#DIV/0!	#DIV/0!	#DIV/0!					0
		0	#DIV/0!	#DIV/0!	#DIV/0!	#DIV/0!					0
		0	#DIV/0!	#DIV/0!	#DIV/0!	#DIV/0!					0
		0	#DIV/0!	#DIV/0!	#DIV/0!	#DIV/0!					0
		0	#DIV/0!	#DIV/0!	#DIV/0!	#DIV/0!					0
		0	#DIV/0!	#DIV/0!	#DIV/0!	#DIV/0!					0
		0	#DIV/0!	#DIV/0!	#DIV/0!	#DIV/0!					0
		0	#DIV/0!	#DIV/0!	#DIV/0!	#DIV/0!					0
		0	#DIV/0!	#DIV/0!	#DIV/0!	#DIV/0!					0
		0	#DIV/0!	#DIV/0!	#DIV/0!	#DIV/0!					0
		0	#DIV/0!	#DIV/0!	#DIV/0!	#DIV/0!					0
		0	#DIV/0!	#DIV/0!	#DIV/0!	#DIV/0!					0
		0	#DIV/0!	#DIV/0!	#DIV/0!	#DIV/0!					0
		0	#DIV/0!	#DIV/0!	#DIV/0!	#DIV/0!					0
		0	#DIV/0!	#DIV/0!	#DIV/0!	#DIV/0!					0
		0	#DIV/0!	#DIV/0!	#DIV/0!	#DIV/0!					0
		0	#DIV/0!	#DIV/0!	#DIV/0!	#DIV/0!					0
		0	#DIV/0!	#DIV/0!	#DIV/0!	#DIV/0!					0
		0	#DIV/0!	#DIV/0!	#DIV/0!	#DIV/0!					0
		0	#DIV/0!	#DIV/0!	#DIV/0!	#DIV/0!					0
		0	#DIV/0!	#DIV/0!	#DIV/0!	#DIV/0!					0
		0	#DIV/0!	#DIV/0!	#DIV/0!	#DIV/0!					0
		0	#DIV/0!	#DIV/0!	#DIV/0!	#DIV/0!					0
		0	#DIV/0!	#DIV/0!	#DIV/0!	#DIV/0!					0
		0	#DIV/0!	#DIV/0!	#DIV/0!	#DIV/0!					0
		0	#DIV/0!	#DIV/0!	#DIV/0!	#DIV/0!					0
		0	#DIV/0!	#DIV/0!	#DIV/0!	#DIV/0!					0
		0	#DIV/0!	#DIV/0!	#DIV/0!	#DIV/0!					0
		0	#DIV/0!	#DIV/0!	#DIV/0!	#DIV/0!					0
		0	#DIV/0!	#DIV/0!	#DIV/0!	#DIV/0!					0
		0	#DIV/0!	#DIV/0!	#DIV/0!	#DIV/0!					0
		0	#DIV/0!	#DIV/0!	#DIV/0!	#DIV/0!					0
		0	#DIV/0!	#DIV/0!	#DIV/0!	#DIV/0!					0
		0	#DIV/0!	#DIV/0!	#DIV/0!	#DIV/0!					0
		0	#DIV/0!	#DIV/0!	#DIV/0!	#DIV/0!					0
		0	#DIV/0!	#DIV/0!	#DIV/0!	#DIV/0!					0
		0	#DIV/0!	#DIV/0!	#DIV/0!	#DIV/0!					0
		0	#DIV/0!	#DIV/0!	#DIV/0!	#DIV/0!					0
		0	#DIV/0!	#DIV/0!	#DIV/0!	#DIV/0!					0
		0	#DIV/0!	#DIV/0!	#DIV/0!	#DIV/0!					0
		0	#DIV/0!	#DIV/0!	#DIV/0!	#DIV/0!					0
		0	#DIV/0!	#DIV/0!	#DIV/0!	#DIV/0!					0
		0	#DIV/0!	#DIV/0!	#DIV/0!	#DIV/0!					0
		0	#DIV/0!	#DIV/0!	#DIV/0!	#DIV/0!					0
		0	#DIV/0!	#DIV/0!	#DIV/0!	#DIV/0!					0
		0	#DIV/0!	#DIV/0!	#DIV/0!	#DIV/0!					0
		0	#DIV/0!	#DIV/0!	#DIV/0!	#DIV/0!					0
		0	#DIV/0!	#DIV/0!	#DIV/0!	#DIV/0!					0
		0	#DIV/0!	#DIV/0!	#DIV/0!	#DIV/0!					0
		0	#DIV/0!	#DIV/0!	#DIV/0!	#DIV/0!					0
		0	#DIV/0!	#DIV/0!	#DIV/0!	#DIV/0!					0
		0	#DIV/0!	#DIV/0!	#DIV/0!	#DIV/0!					0
		0	#DIV/0!	#DIV/0!	#DIV/0!	#DIV/0!					0
		0	#DIV/0!	#DIV/0!	#DIV/0!	#DIV/0!					0
		0	#DIV/0!	#DIV/0!	#DIV/0!	#DIV/0!					0
		0	#DIV/0!	#DIV/0!	#DIV/0!	#DIV/0!					0
		0	#DIV/0!	#DIV/0!	#DIV/0!	#DIV/0!					0
		0	#DIV/0!	#DIV/0!	#DIV/0!	#DIV/0!					0
		0	#DIV/0!	#DIV/0!	#DIV/0!	#DIV/0!					0
		0	#DIV/0!	#DIV/0!	#DIV/0!	#DIV/0!					0
		0	#DIV/0!	#DIV/0!	#DIV/0!	#DIV/0!					0
		0	#DIV/0!	#DIV/0!	#DIV/0!	#DIV/0!					0
		0	#DIV/0!	#DIV/0!	#DIV/0!	#DIV/0!					0
		0	#DIV/0!	#DIV/0!	#DIV/0!	#DIV/0!					0
		0	#DIV/0!	#DIV/0!	#DIV/0!	#DIV/0!					0
		0	#DIV/0!	#DIV/0!	#DIV/0!	#DIV/0!					0
		0	#DIV/0!	#DIV/0!	#DIV/0!	#DIV/0!					0
		0	#DIV/0!	#DIV/0!	#DIV/0!	#DIV/0!					0
		0	#DIV/0!	#DIV/0!	#DIV/0!	#DIV/0!					0
		0	#DIV/0!	#DIV/0!	#DIV/0!	#DIV/0!					0
		0	#DIV/0!	#DIV/0!	#DIV/0!	#DIV/0!					0
		0	#DIV/0!	#DIV/0!	#DIV/0!	#DIV/0!					0
		0	#DIV/0!	#DIV/0!	#DIV/0!	#DIV/0!					0
		0	#DIV/0!	#DIV/0!	#DIV/0!	#DIV/0!					0
		0	#DIV/0!	#DIV/0!	#DIV/0!	#DIV/0!					0
		0	#DIV/0!	#DIV/0!	#DIV/0!	#DIV/0!					0
		0	#DIV/0!	#DIV/0!	#DIV/0!	#DIV/0!					0
		0	#DIV/0!	#DIV/0!	#DIV/0!	#DIV/0!					0
		0	#DIV/0!	#DIV/0!	#DIV/0!	#DIV/0!					0
		0	#DIV/0!	#DIV/0!	#DIV/0!	#DIV/0!					0
		0	#DIV/0!	#DIV/0!	#DIV/0!	#DIV/0!					0
		0	#DIV/0!	#DIV/0!	#DIV/0!	#DIV/0!					0
		0	#DIV/0!	#DIV/0!	#DIV/0!	#DIV/0!					0
		0	#DIV/0!	#DIV/0!	#DIV/0!	#DIV/0!					0
		0	#DIV/0!	#DIV/0!	#DIV/0!	#DIV/0!					0
		0	#DIV/0!	#DIV/0!	#DIV/0!	#DIV/0!					0
		0	#DIV/0!	#DIV/0!	#DIV/0!	#DIV/0!					0
		0	#DIV/0!	#DIV/0!	#DIV/0!	#DIV/0!					0
		0	#DIV/0!	#DIV/0!	#DIV/0!	#DIV/0!					0
		0	#DIV/0!	#DIV/0!	#DIV/0!	#DIV/0!					0
		0	#DIV/0!	#DIV/0!	#DIV/0!	#DIV/0!					0
		0	#DIV/0!	#DIV/0!	#DIV/0!	#DIV/0!					0
		0	#DIV/0!	#DIV/0!	#DIV/0!	#DIV/0!					0
		0	#DIV/0!	#DIV/0!	#DIV/0!	#DIV/0!					0
		0	#DIV/0!	#DIV/0!	#DIV/0!	#DIV/0!					0
		0	#DIV/0!	#DIV/0!	#DIV/0!	#DIV/0!					0
		0	#DIV/0!	#DIV/0!	#DIV/0!	#DIV/0!					0
		0	#DIV/0!	#DIV/0!	#DIV/0!	#DIV/0!					0
		0	#DIV/0!	#DIV/0!	#DIV/0!	#DIV/0!					0
		0	#DIV/0!	#DIV/0!	#DIV/0!	#DIV/0!					0
		0	#DIV/0!	#DIV/0!	#DIV/0!	#DIV/0!					0
		0	#DIV/0!	#DIV/0!	#DIV/0!	#DIV/0!					0
		0	#DIV/0!	#DIV/0!	#DIV/0!	#DIV/0!					0
		0	#DIV/0!	#DIV/0!	#DIV/0!	#DIV/0!					0
		0	#DIV/0!	#DIV/0!	#DIV/0!	#DIV/0!					0
		0	#DIV/0!	#DIV/0!	#DIV/0!	#DIV/0!					0
		0	#DIV/0!	#DIV/0!	#DIV/0!	#DIV/0!					0
		0	#DIV/0!	#DIV/0!	#DIV/0!	#DIV/0!					0
		0	#DIV/0!	#DIV/0!	#DIV/0!	#DIV/0!					0
		0	#DIV/0!	#DIV/0!	#DIV/0!	#DIV/0!					0
		0	#DIV/0!	#DIV/0!	#DIV/0!	#DIV/0!					0
		0	#DIV/0!	#DIV/0!	#DIV/0!	#DIV/0!					0
		0	#DIV/0!	#DIV/0!	#DIV/0!	#DIV/0!					0
		0	#DIV/0!	#DIV/0!	#DIV/0!	#DIV/0!					0
		0	#DIV/0!	#DIV/0!	#DIV/0!	#DIV/0!					0
		0	#DIV/0!	#DIV/0!	#DIV/0!	#DIV/0!					0
		0	#DIV/0!	#DIV/0!	#DIV/0!	#DIV/0!					0
		0	#DIV/0!	#DIV/0!	#DIV/0!	#DIV/0!					0
		0	#DIV/0!	#DIV/0!	#DIV/0!	#DIV/0!					0
		0	#DIV/0!	#DIV/0!	#DIV/0!	#DIV/0!					0
		0	#DIV/0!	#DIV/0!	#DIV/0!	#DIV/0!					0
		0	#DIV/0!	#DIV/0!	#DIV/0!	#DIV/0!					0
		0	#DIV/0!	#DIV/0!	#DIV/0!	#DIV/0!					0
		0	#DIV/0!	#DIV/0!	#DIV/0!	#DIV/0!					0
		0	#DIV/0!	#DIV/0!	#DIV/0!	#DIV/0!					0
		0	#DIV/0!	#DIV/0!	#DIV/0!	#DIV/0!					0
		0	#DIV/0!	#DIV/0!	#DIV/0!	#DIV/0!					0
		0	#DIV/0!	#DIV/0!	#DIV/0!	#DIV/0!					0
		0	#DIV/0!	#DIV/0!	#DIV/0!	#DIV/0!					0
		0	#DIV/0!	#DIV/0!	#DIV/0!	#DIV/0!					0
		0	#DIV/0!	#DIV/0!	#DIV/0!	#DIV/0!					0
		0	#DIV/0!	#DIV/0!	#DIV/0!	#DIV/0!					0
		0	#DIV/0!	#DIV/0!	#DIV/0!	#DIV/0!					0
		0	#DIV/0!	#DIV/0!	#DIV/0!	#DIV/0!					0
		0	#DIV/0!	#DIV/0!	#DIV/0!	#DIV/0!					0
		0	#DIV/0!	#DIV/0!	#DIV/0!	#DIV/0!					0
		0	#DIV/0!	#DIV/0!	#DIV/0!	#DIV/0!					0
		0	#DIV/0!	#DIV/0!	#DIV/0!	#DIV/0!					0
		0	#DIV/0!	#DIV/0!	#DIV/0!	#DIV/0!					0
		0	#DIV/0!	#DIV/0!	#DIV/0!	#DIV/0!					0
		0	#DIV/0!	#DIV/0!	#DIV/0!	#DIV/0!					0
		0	#DIV/0!	#DIV/0!	#DIV/0!	#DIV/0!					0
		0	#DIV/0!	#DIV/0!	#DIV/0!	#DIV/0!					0
		0	#DIV/0!	#DIV/0!	#DIV/0!	#DIV/0!					0
		0	#DIV/0!	#DIV/0!	#DIV/0!	#DIV/0!					0
		0	#DIV/0!	#DIV/0!	#DIV/0!	#DIV/0!					0
		0	#DIV/0!	#DIV/0!	#DIV/0!	#DIV/0!					0
		0	#DIV/0!	#DIV/0!	#DIV/0!	#DIV/0!					0
		0	#DIV/0!	#DIV/0!	#DIV/0!	#DIV/0!					0
		0	#DIV/0!	#DIV/0!	#DIV/0!	#DIV/0!					0
		0	#DIV/0!	#DIV/0!	#DIV/0!	#DIV/0!					0
		0	#DIV/0!	#DIV/0!	#DIV/0!	#DIV/0!					0
		0	#DIV/0!	#DIV/0!	#DIV/0!	#DIV/0!					0
		0	#DIV/0!	#DIV/0!	#DIV/0!	#DIV/0!					0
		0	#DIV/0!	#DIV/0!	#DIV/0!	#DIV/0!					0
		0	#DIV/0!	#DIV/0!	#DIV/0!	#DIV/0!					0
		0	#DIV/0!	#DIV/0!	#DIV/0!	#DIV/0!					0
		0	#DIV/0!	#DIV/0!	#DIV/0!	#DIV/0!					0
		0	#DIV/0!	#DIV/0!	#DIV/0!	#DIV/0!					0
		0	#DIV/0!	#DIV/0!	#DIV/0!	#DIV/0!					0
		0	#DIV/0!	#DIV/0!	#DIV/0!	#DIV/0!					0
		0	#DIV/0!	#DIV/0!	#DIV/0!	#DIV/0!					0
		0	#DIV/0!	#DIV/0!	#DIV/0!	#DIV/0!					0
		0	#DIV/0!	#DIV/0!	#DIV/0!	#DIV/0!					0
		0	#DIV/0!	#DIV/0!	#DIV/0!	#DIV/0!					0
		0	#DIV/0!	#DIV/0!	#DIV/0!	#DIV/0!					0
		0	#DIV/0!	#DIV/0!	#DIV/0!	#DIV/0!					0
		0	#DIV/0!	#DIV/0!	#DIV/0!	#DIV/0!					0
		0	#DIV/0!	#DIV/0!	#DIV/0!	#DIV/0!					0
		0	#DIV/0!	#DIV/0!	#DIV/0!	#DIV/0!					0
		0	#DIV/0!	#DIV/0!	#DIV/0!	#DIV/0!					0
		0	#DIV/0!	#DIV/0!	#DIV/0!	#DIV/0!					0
		0	#DIV/0!	#DIV/0!	#DIV/0!	#DIV/0!					0
		0	#DIV/0!	#DIV/0!	#DIV/0!	#DIV/0!					0
		0	#DIV/0!	#DIV/0!	#DIV/0!	#DIV/0!					0
		0	#DIV/0!	#DIV/0!	#DIV/0!	#DIV/0!					0
		0	#DIV/0!	#DIV/0!	#DIV/0!	#DIV/0!					0
		0	#DIV/0!	#DIV/0!	#DIV/0!	#DIV/0!					0
		0	#DIV/0!	#DIV/0!	#DIV/0!	#DIV/0!					0
		0	#DIV/0!	#DIV/0!	#DIV/0!	#DIV/0!					0
		0	#DIV/0!	#DIV/0!	#DIV/0!	#DIV/0!					0
		0	#DIV/0!	#DIV/0!	#DIV/0!	#DIV/0!					0
		0	#DIV/0!	#DIV/0!	#DIV/0!	#DIV/0!					0
		0	#DIV/0!	#DIV/0!	#DIV/0!	#DIV/0!					0
		0	#DIV/0!	#DIV/0!	#DIV/0!	#DIV/0!					0
		0	#DIV/0!	#DIV/0!	#DIV/0!	#DIV/0!					0
		0	#DIV/0!	#DIV/0!	#DIV/0!	#DIV/0!					0
		0	#DIV/0!	#DIV/0!	#DIV/0!	#DIV/0!					0
		0	#DIV/0!	#DIV/0!	#DIV/0!	#DIV/0!					0
		0	#DIV/0!	#DIV/0!	#DIV/0!	#DIV/0!					0
		0	#DIV/0!	#DIV/0!	#DIV/0!	#DIV/0!					0
		0	#DIV/0!	#DIV/0!	#DIV/0!	#DIV/0!					0
		0	#DIV/0!	#DIV/0!	#DIV/0!	#DIV/0!					0
		0	#DIV/0!	#DIV/0!	#DIV/0!	#DIV/0!					0
		0	#DIV/0!	#DIV/0!	#DIV/0!	#DIV/0!					0
		0	#DIV/0!	#DIV/0!	#DIV/0!	#DIV/0!					0
		0	#DIV/0!	#DIV/0!	#DIV/0!	#DIV/0!					0
		0	#DIV/0!	#DIV/0!	#DIV/0!	#DIV/0!					0
		0	#DIV/0!	#DIV/0!	#DIV/0!	#DIV/0!					0
		0	#DIV/0!	#DIV/0!	#DIV/0!	#DIV/0!					0
		0	#DIV/0!	#DIV/0!	#DIV/0!	#DIV/0!					0
		0	#DIV/0!	#DIV/0!	#DIV/0!	#DIV/0!					0
		0	#DIV/0!	#DIV/0!	#DIV/0!	#DIV/0!					0
		0	#DIV/0!	#DIV/0!	#DIV/0!	#DIV/0!					0
		0	#DIV/0!	#DIV/0!	#DIV/0!	#DIV/0!					0
		0	#DIV/0!	#DIV/0!	#DIV/0!	#DIV/0!					0
		0	#DIV/0!	#DIV/0!	#DIV/0!	#DIV/0!					0
		0	#DIV/0!	#DIV/0!	#DIV/0!	#DIV/0!					0
		0	#DIV/0!	#DIV/0!	#DIV/0!	#DIV/0!					0
		0	#DIV/0!	#DIV/0!	#DIV/0!	#DIV/0!					0
		0	#DIV/0!	#DIV/0!	#DIV/0!	#DIV/0!					0
		0	#DIV/0!	#DIV/0!	#DIV/0!	#DIV/0!					0
		0	#DIV/0!	#DIV/0!	#DIV/0!	#DIV/0!					0
		0	#DIV/0!	#DIV/0!	#DIV/0!	#DIV/0!					0
		0	#DIV/0!	#DIV/0!	#DIV/0!	#DIV/0!					0
		0	#DIV/0!	#DIV/0!	#DIV/0!	#DIV/0!					0
		0	#DIV/0!	#DIV/0!	#DIV/0!	#DIV/0!					0
		0	#DIV/0!	#DIV/0!	#DIV/0!	#DIV/0!					0
		0	#DIV/0!	#DIV/0!	#DIV/0!	#DIV/0!					0
		0	#DIV/0!	#DIV/0!	#DIV/0!	#DIV/0!					0
		0	#DIV/0!	#DIV/0!	#DIV/0!	#DIV/0!					0
		0	#DIV/0!	#DIV/0!	#DIV/0!	#DIV/0!					0
		0	#DIV/0!	#DIV/0!	#DIV/0!	#DIV/0!					0
		0	#DIV/0!	#DIV/0!	#DIV/0!	#DIV/0!					0
		0	#DIV/0!	#DIV/0!	#DIV/0!	#DIV/0!					0
		0	#DIV/0!	#DIV/0!	#DIV/0!	#DIV/0!					0
		0	#DIV/0!	#DIV/0!	#DIV/0!	#DIV/0!					0
		0	#DIV/0!	#DIV/0!	#DIV/0!	#DIV/0!					0
		0	#DIV/0!	#DIV/0!	#DIV/0!	#DIV/0!					0
		0	#DIV/0!	#DIV/0!	#DIV/0!	#DIV/0!					0
		0	#DIV/0!	#DIV/0!	#DIV/0!	#DIV/0!					0
		0	#DIV/0!	#DIV/0!	#DIV/0!	#DIV/0!					0
		0	#DIV/0!	#DIV/0!	#DIV/0!	#DIV/0!					0
		0	#DIV/0!	#DIV/0!	#DIV/0!	#DIV/0!					0
		0	#DIV/0!	#DIV/0!	#DIV/0!	#DIV/0!					0
		0	#DIV/0!	#DIV/0!	#DIV/0!	#DIV/0!					0
		0	#DIV/0!	#DIV/0!	#DIV/0!	#DIV/0!					0
		0	#DIV/0!	#DIV/0!	#DIV/0!	#DIV/0!					0
		0	#DIV/0!	#DIV/0!	#DIV/0!	#DIV/0!					0
		0	#DIV/0!	#DIV/0!	#DIV/0!	#DIV/0!					0
		0	#DIV/0!	#DIV/0!	#DIV/0!	#DIV/0!					0
		0	#DIV/0!	#DIV/0!	#DIV/0!	#DIV/0!					0
		0	#DIV/0!	#DIV/0!	#DIV/0!	#DIV/0!					0
		0	#DIV/0!	#DIV/0!	#DIV/0!	#DIV/0!					0
		0	#DIV/0!	#DIV/0!	#DIV/0!	#DIV/0!					0
		0	#DIV/0!	#DIV/0!	#DIV/0!	#DIV/0!					0
		0	#DIV/0!	#DIV/0!	#DIV/0!	#DIV/0!					0
		0	#DIV/0!	#DIV/0!	#DIV/0!	#DIV/0!					0
		0	#DIV/0!	#DIV/0!	#DIV/0!	#DIV/0!					0
		0	#DIV/0!	#DIV/0!	#DIV/0!	#DIV/0!					0
		0	#DIV/0!	#DIV/0!	#DIV/0!	#DIV/0!					0
		0	#DIV/0!	#DIV/0!	#DIV/0!	#DIV/0!					0
		0	#DIV/0!	#DIV/0!	#DIV/0!	#DIV/0!					0
		0	#DIV/0!	#DIV/0!	#DIV/0!	#DIV/0!					0
		0	#DIV/0!	#DIV/0!	#DIV/0!	#DIV/0!					0
		0	#DIV/0!	#DIV/0!	#DIV/0!	#DIV/0!					0
		0	#DIV/0!	#DIV/0!	#DIV/0!	#DIV/0!					0
		0	#DIV/0!	#DIV/0!	#DIV/0!	#DIV/0!					0
		0	#DIV/0!	#DIV/0!	#DIV/0!	#DIV/0!					0
		0	#DIV/0!	#DIV/0!	#DIV/0!	#DIV/0!					0
		0	#DIV/0!	#DIV/0!	#DIV/0!	#DIV/0!					0
		0	#DIV/0!	#DIV/0!	#DIV/0!	#DIV/0!					0
		0	#DIV/0!	#DIV/0!	#DIV/0!	#DIV/0!					0
		0	#DIV/0!	#DIV/0!	#DIV/0!	#DIV/0!					0
		0	#DIV/0!	#DIV/0!	#DIV/0!	#DIV/0!					0
		0	#DIV/0!	#DIV/0!	#DIV/0!	#DIV/0!					0
		0	#DIV/0!	#DIV/0!	#DIV/0!	#DIV/0!					0
		0	#DIV/0!	#DIV/0!	#DIV/0!	#DIV/0!					0
		0	#DIV/0!	#DIV/0!	#DIV/0!	#DIV/0!					0
		0	#DIV/0!	#DIV/0!	#DIV/0!	#DIV/0!					0
		0	#DIV/0!	#DIV/0!	#DIV/0!	#DIV/0!					0
		0	#DIV/0!	#DIV/0!	#DIV/0!	#DIV/0!					0
		0	#DIV/0!	#DIV/0!	#DIV/0!	#DIV/0!					0
		0	#DIV/0!	#DIV/0!	#DIV/0!	#DIV/0!					0
		0	#DIV/0!	#DIV/0!	#DIV/0!	#DIV/0!					0
		0	#DIV/0!	#DIV/0!	#DIV/0!	#DIV/0!					0
		0	#DIV/0!	#DIV/0!	#DIV/0!	#DIV/0!					0
		0	#DIV/0!	#DIV/0!	#DIV/0!	#DIV/0!					0
		0	#DIV/0!	#DIV/0!	#DIV/0!	#DIV/0!					0
		0	#DIV/0!	#DIV/0!	#DIV/0!	#DIV/0!					0
		0	#DIV/0!	#DIV/0!	#DIV/0!	#DIV/0!					0
		0	#DIV/0!	#DIV/0!	#DIV/0!	#DIV/0!					0
		0	#DIV/0!	#DIV/0!	#DIV/0!	#DIV/0!					0
		0	#DIV/0!	#DIV/0!	#DIV/0!	#DIV/0!					0
		0	#DIV/0!	#DIV/0!	#DIV/0!	#DIV/0!					0
		0	#DIV/0!	#DIV/0!	#DIV/0!	#DIV/0!					0
		0	#DIV/0!	#DIV/0!	#DIV/0!	#DIV/0!					0
		0	#DIV/0!	#DIV/0!	#DIV/0!	#DIV/0!					0
		0	#DIV/0!	#DIV/0!	#DIV/0!	#DIV/0!					0
		0	#DIV/0!	#DIV/0!	#DIV/0!	#DIV/0!					0
		0	#DIV/0!	#DIV/0!	#DIV/0!	#DIV/0!					0
		0	#DIV/0!	#DIV/0!	#DIV/0!	#DIV/0!					0
		0	#DIV/0!	#DIV/0!	#DIV/0!	#DIV/0!					0
		0	#DIV/0!	#DIV/0!	#DIV/0!	#DIV/0!					0
		0	#DIV/0!	#DIV/0!	#DIV/0!	#DIV/0!					0
		0	#DIV/0!	#DIV/0!	#DIV/0!	#DIV/0!					0
		0	#DIV/0!	#DIV/0!	#DIV/0!	#DIV/0!					0
		0	#DIV/0!	#DIV/0!	#DIV/0!	#DIV/0!					0
		0	#DIV/0!	#DIV/0!	#DIV/0!	#DIV/0!					0
		0	#DIV/0!	#DIV/0!	#DIV/0!	#DIV/0!					0
		0	#DIV/0!	#DIV/0!	#DIV/0!	#DIV/0!					0
		0	#DIV/0!	#DIV/0!	#DIV/0!	#DIV/0!					0
		0	#DIV/0!	#DIV/0!	#DIV/0!	#DIV/0!					0
		0	#DIV/0!	#DIV/0!	#DIV/0!	#DIV/0!					0
		0	#DIV/0!	#DIV/0!	#DIV/0!	#DIV/0!					0
		0	#DIV/0!	#DIV/0!	#DIV/0!	#DIV/0!					0
		0	#DIV/0!	#DIV/0!	#DIV/0!	#DIV/0!					0
		0	#DIV/0!	#DIV/0!	#DIV/0!	#DIV/0!					0
		0	#DIV/0!	#DIV/0!	#DIV/0!	#DIV/0!					0
		0	#DIV/0!	#DIV/0!	#DIV/0!	#DIV/0!					0
		0	#DIV/0!	#DIV/0!	#DIV/0!	#DIV/0!					0
		0	#DIV/0!	#DIV/0!	#DIV/0!	#DIV/0!					0
		0	#DIV/0!	#DIV/0!	#DIV/0!	#DIV/0!					0
		0	#DIV/0!	#DIV/0!	#DIV/0!	#DIV/0!					0
		0	#DIV/0!	#DIV/0!	#DIV/0!	#DIV/0!					0
		0	#DIV/0!	#DIV/0!	#DIV/0!	#DIV/0!					0
		0	#DIV/0!	#DIV/0!	#DIV/0!	#DIV/0!					0
		0	#DIV/0!	#DIV/0!	#DIV/0!	#DIV/0!					0
		0	#DIV/0!	#DIV/0!	#DIV/0!	#DIV/0!					0
		0	#DIV/0!	#DIV/0!	#DIV/0!	#DIV/0!					0
		0	#DIV/0!	#DIV/0!	#DIV/0!	#DIV/0!					0
		0	#DIV/0!	#DIV/0!	#DIV/0!	#DIV/0!					0
		0	#DIV/0!	#DIV/0!	#DIV/0!	#DIV/0!					0
		0	#DIV/0!	#DIV/0!	#DIV/0!	#DIV/0!					0
		0	#DIV/0!	#DIV/0!	#DIV/0!	#DIV/0!					0
		0	#DIV/0!	#DIV/0!	#DIV/0!	#DIV/0!					0
		0	#DIV/0!	#DIV/0!	#DIV/0!	#DIV/0!					0
		0	#DIV/0!	#DIV/0!	#DIV/0!	#DIV/0!					0
		0	#DIV/0!	#DIV/0!	#DIV/0!	#DIV/0!					0
		0	#DIV/0!	#DIV/0!	#DIV/0!	#DIV/0!					0
		0	#DIV/0!	#DIV/0!	#DIV/0!	#DIV/0!					0
		0	#DIV/0!	#DIV/0!	#DIV/0!	#DIV/0!					0
		0	#DIV/0!	#DIV/0!	#DIV/0!	#DIV/0!					0
		0	#DIV/0!	#DIV/0!	#DIV/0!	#DIV/0!					0
		0	#DIV/0!	#DIV/0!	#DIV/0!	#DIV/0!					0
		0	#DIV/0!	#DIV/0!	#DIV/0!	#DIV/0!					0
		0	#DIV/0!	#DIV/0!	#DIV/0!	#DIV/0!					0
		0	#DIV/0!	#DIV/0!	#DIV/0!	#DIV/0!					0
		0	#DIV/0!	#DIV/0!	#DIV/0!	#DIV/0!					0
		0	#DIV/0!	#DIV/0!	#DIV/0!	#DIV/0!					0
		0	#DIV/0!	#DIV/0!	#DIV/0!	#DIV/0!					0
		0	#DIV/0!	#DIV/0!	#DIV/0!	#DIV/0!					0
		0	#DIV/0!	#DIV/0!	#DIV/0!	#DIV/0!					0
		0	#DIV/0!	#DIV/0!	#DIV/0!	#DIV/0!					0
		0	#DIV/0!	#DIV/0!	#DIV/0!	#DIV/0!					0
		0	#DIV/0!	#DIV/0!	#DIV/0!	#DIV/0!					0
		0	#DIV/0!	#DIV/0!	#DIV/0!	#DIV/0!					0
		0	#DIV/0!	#DIV/0!	#DIV/0!	#DIV/0!					0
		0	#DIV/0!	#DIV/0!	#DIV/0!	#DIV/0!					0
		0	#DIV/0!	#DIV/0!	#DIV/0!	#DIV/0!					0
		0	#DIV/0!	#DIV/0!	#DIV/0!	#DIV/0!					0
		0	#DIV/0!	#DIV/0!	#DIV/0!	#DIV/0!					0
		0	#DIV/0!	#DIV/0!	#DIV/0!	#DIV/0!					0
		0	#DIV/0!	#DIV/0!	#DIV/0!	#DIV/0!					0
		0	#DIV/0!	#DIV/0!	#DIV/0!	#DIV/0!					0
		0	#DIV/0!	#DIV/0!	#DIV/0!	#DIV/0!					0
		0	#DIV/0!	#DIV/0!	#DIV/0!	#DIV/0!					0
		0	#DIV/0!	#DIV/0!	#DIV/0!	#DIV/0!					0
		0	#DIV/0!	#DIV/0!	#DIV/0!	#DIV/0!					0
		0	#DIV/0!	#DIV/0!	#DIV/0!	#DIV/0!					0
		0	#DIV/0!	#DIV/0!	#DIV/0!	#DIV/0!					0
		0	#DIV/0!	#DIV/0!	#DIV/0!	#DIV/0!					0
		0	#DIV/0!	#DIV/0!	#DIV/0!	#DIV/0!					0
		0	#DIV/0!	#DIV/0!	#DIV/0!	#DIV/0!					0
		0	#DIV/0!	#DIV/0!	#DIV/0!	#DIV/0!					0
		0	#DIV/0!	#DIV/0!	#DIV/0!	#DIV/0!					0
		0	#DIV/0!	#DIV/0!	#DIV/0!	#DIV/0!					0
		0	#DIV/0!	#DIV/0!	#DIV/0!	#DIV/0!					0
		0	#DIV/0!	#DIV/0!	#DIV/0!	#DIV/0!					0
		0	#DIV/0!	#DIV/0!	#DIV/0!	#DIV/0!					0
		0	#DIV/0!	#DIV/0!	#DIV/0!	#DIV/0!					0
		0	#DIV/0!	#DIV/0!	#DIV/0!	#DIV/0!					0
		0	#DIV/0!	#DIV/0!	#DIV/0!	#DIV/0!					0
		0	#DIV/0!	#DIV/0!	#DIV/0!	#DIV/0!					0
		0	#DIV/0!	#DIV/0!	#DIV/0!	#DIV/0!					0
		0	#DIV/0!	#DIV/0!	#DIV/0!	#DIV/0!					0
		0	#DIV/0!	#DIV/0!	#DIV/0!	#DIV/0!					0
		0	#DIV/0!	#DIV/0!	#DIV/0!	#DIV/0!					0
		0	#DIV/0!	#DIV/0!	#DIV/0!	#DIV/0!					0
		0	#DIV/0!	#DIV/0!	#DIV/0!	#DIV/0!					0
		0	#DIV/0!	#DIV/0!	#DIV/0!	#DIV/0!					0
		0	#DIV/0!	#DIV/0!	#DIV/0!	#DIV/0!					0
		0	#DIV/0!	#DIV/0!	#DIV/0!	#DIV/0!					0
		0	#DIV/0!	#DIV/0!	#DIV/0!	#DIV/0!					0
		0	#DIV/0!	#DIV/0!	#DIV/0!	#DIV/0!					0
		0	#DIV/0!	#DIV/0!	#DIV/0!	#DIV/0!					0
		0	#DIV/0!	#DIV/0!	#DIV/0!	#DIV/0!					0
		0	#DIV/0!	#DIV/0!	#DIV/0!	#DIV/0!					0
		0	#DIV/0!	#DIV/0!	#DIV/0!	#DIV/0!					0
		0	#DIV/0!	#DIV/0!	#DIV/0!	#DIV/0!					0
		0	#DIV/0!	#DIV/0!	#DIV/0!	#DIV/0!					0
		0	#DIV/0!	#DIV/0!	#DIV/0!	#DIV/0!					0
		0	#DIV/0!	#DIV/0!	#DIV/0!	#DIV/0!					0
		0	#DIV/0!	#DIV/0!	#DIV/0!	#DIV/0!					0
		0	#DIV/0!	#DIV/0!	#DIV/0!	#DIV/0!					0
		0	#DIV/0!	#DIV/0!	#DIV/0!	#DIV/0!					0
		0	#DIV/0!	#DIV/0!	#DIV/0!	#DIV/0!					0
		0	#DIV/0!	#DIV/0!	#DIV/0!	#DIV/0!					0
		0	#DIV/0!	#DIV/0!	#DIV/0!	#DIV/0!					0
		0	#DIV/0!	#DIV/0!	#DIV/0!	#DIV/0!					0
		0	#DIV/0!	#DIV/0!	#DIV/0!	#DIV/0!					0
		0	#DIV/0!	#DIV/0!	#DIV/0!	#DIV/0!					0
		0	#DIV/0!	#DIV/0!	#DIV/0!	#DIV/0!					0
		0	#DIV/0!	#DIV/0!	#DIV/0!	#DIV/0!					0
		0	#DIV/0!	#DIV/0!	#DIV/0!	#DIV/0!					0
		0	#DIV/0!	#DIV/0!	#DIV/0!	#DIV/0!					0
		0	#DIV/0!	#DIV/0!	#DIV/0!	#DIV/0!					0
		0	#DIV/0!	#DIV/0!	#DIV/0!	#DIV/0!					0
		0	#DIV/0!	#DIV/0!	#DIV/0!	#DIV/0!					0
		0	#DIV/0!	#DIV/0!	#DIV/0!	#DIV/0!					0
		0	#DIV/0!	#DIV/0!	#DIV/0!	#DIV/0!					0
		0	#DIV/0!	#DIV/0!	#DIV/0!	#DIV/0!					0
		0	#DIV/0!	#DIV/0!	#DIV/0!	#DIV/0!					0
		0	#DIV/0!	#DIV/0!	#DIV/0!	#DIV/0!					0
		0	#DIV/0!	#DIV/0!	#DIV/0!	#DIV/0!					0
		0	#DIV/0!	#DIV/0!	#DIV/0!	#DIV/0!					0
		0	#DIV/0!	#DIV/0!	#DIV/0!	#DIV/0!					0
		0	#DIV/0!	#DIV/0!	#DIV/0!	#DIV/0!					0
		0	#DIV/0!	#DIV/0!	#DIV/0!	#DIV/0!					0
		0	#DIV/0!	#DIV/0!	#DIV/0!	#DIV/0!					0
		0	#DIV/0!	#DIV/0!	#DIV/0!	#DIV/0!					0
		0	#DIV/0!	#DIV/0!	#DIV/0!	#DIV/0!					0
		0	#DIV/0!	#DIV/0!	#DIV/0!	#DIV/0!					0
		0	#DIV/0!	#DIV/0!	#DIV/0!	#DIV/0!					0
		0	#DIV/0!	#DIV/0!	#DIV/0!	#DIV/0!					0
		0	#DIV/0!	#DIV/0!	#DIV/0!	#DIV/0!					0
		0	#DIV/0!	#DIV/0!	#DIV/0!	#DIV/0!					0
		0	#DIV/0!	#DIV/0!	#DIV/0!	#DIV/0!					0
		0	#DIV/0!	#DIV/0!	#DIV/0!	#DIV/0!					0
		0	#DIV/0!	#DIV/0!	#DIV/0!	#DIV/0!					0
		0	#DIV/0!	#DIV/0!	#DIV/0!	#DIV/0!					0
		0	#DIV/0!	#DIV/0!	#DIV/0!	#DIV/0!					0
		0	#DIV/0!	#DIV/0!	#DIV/0!	#DIV/0!					0
		0	#DIV/0!	#DIV/0!	#DIV/0!	#DIV/0!					0
		0	#DIV/0!	#DIV/0!	#DIV/0!	#DIV/0!					0
		0	#DIV/0!	#DIV/0!	#DIV/0!	#DIV/0!					0
		0	#DIV/0!	#DIV/0!	#DIV/0!	#DIV/0!					0
		0	#DIV/0!	#DIV/0!	#DIV/0!	#DIV/0!					0
		0	#DIV/0!	#DIV/0!	#DIV/0!	#DIV/0!					0
		0	#DIV/0!	#DIV/0!	#DIV/0!	#DIV/0!					0
		0	#DIV/0!	#DIV/0!	#DIV/0!	#DIV/0!					0
		0	#DIV/0!	#DIV/0!	#DIV/0!	#DIV/0!					0
		0	#DIV/0!	#DIV/0!	#DIV/0!	#DIV/0!					0
		0	#DIV/0!	#DIV/0!	#DIV/0!	#DIV/0!					0
		0	#DIV/0!	#DIV/0!	#DIV/0!	#DIV/0!					0
		0	#DIV/0!	#DIV/0!	#DIV/0!	#DIV/0!					0
		0	#DIV/0!	#DIV/0!	#DIV/0!	#DIV/0!					0
		0	#DIV/0!	#DIV/0!	#DIV/0!	#DIV/0!					0
		0	#DIV/0!	#DIV/0!	#DIV/0!	#DIV/0!					0
		0	#DIV/0!	#DIV/0!	#DIV/0!	#DIV/0!					0
		0	#DIV/0!	#DIV/0!	#DIV/0!	#DIV/0!					0
		0	#DIV/0!	#DIV/0!	#DIV/0!	#DIV/0!					0
		0	#DIV/0!	#DIV/0!	#DIV/0!	#DIV/0!					0
		0	#DIV/0!	#DIV/0!	#DIV/0!	#DIV/0!					0
		0	#DIV/0!	#DIV/0!	#DIV/0!	#DIV/0!					0
		0	#DIV/0!	#DIV/0!	#DIV/0!	#DIV/0!					0
		0	#DIV/0!	#DIV/0!	#DIV/0!	#DIV/0!					0
		0	#DIV/0!	#DIV/0!	#DIV/0!	#DIV/0!					0
		0	#DIV/0!	#DIV/0!	#DIV/0!	#DIV/0!					0
		0	#DIV/0!	#DIV/0!	#DIV/0!	#DIV/0!					0
		0	#DIV/0!	#DIV/0!	#DIV/0!	#DIV/0!					0
		0	#DIV/0!	#DIV/0!	#DIV/0!	#DIV/0!					0
		0	#DIV/0!	#DIV/0!	#DIV/0!	#DIV/0!					0
		0	#DIV/0!	#DIV/0!	#DIV/0!	#DIV/0!					0
		0	#DIV/0!	#DIV/0!	#DIV/0!	#DIV/0!					0
		0	#DIV/0!	#DIV/0!	#DIV/0!	#DIV/0!					0
		0	#DIV/0!	#DIV/0!	#DIV/0!	#DIV/0!					0
		0	#DIV/0!	#DIV/0!	#DIV/0!	#DIV/0!					0
		0	#DIV/0!	#DIV/0!	#DIV/0!	#DIV/0!					0
		0	#DIV/0!	#DIV/0!	#DIV/0!	#DIV/0!					0
		0	#DIV/0!	#DIV/0!	#DIV/0!	#DIV/0!					0
		0	#DIV/0!	#DIV/0!	#DIV/0!	#DIV/0!					0
		0	#DIV/0!	#DIV/0!	#DIV/0!	#DIV/0!					0
		0	#DIV/0!	#DIV/0!	#DIV/0!	#DIV/0!					0
		0	#DIV/0!	#DIV/0!	#DIV/0!	#DIV/0!					0
		0	#DIV/0!	#DIV/0!	#DIV/0!	#DIV/0!					0
		0	#DIV/0!	#DIV/0!	#DIV/0!	#DIV/0!					0
		0	#DIV/0!	#DIV/0!	#DIV/0!	#DIV/0!					0
		0	#DIV/0!	#DIV/0!	#DIV/0!	#DIV/0!					0
		0	#DIV/0!	#DIV/0!	#DIV/0!	#DIV/0!					0
		0	#DIV/0!	#DIV/0!	#DIV/0!	#DIV/0!					0
		0	#DIV/0!	#DIV/0!	#DIV/0!	#DIV/0!					0
		0	#DIV/0!	#DIV/0!	#DIV/0!	#DIV/0!					0
		0	#DIV/0!	#DIV/0!	#DIV/0!	#DIV/0!					0
		0	#DIV/0!	#DIV/0!	#DIV/0!	#DIV/0!					0
		0	#DIV/0!	#DIV/0!	#DIV/0!	#DIV/0!					0
		0	#DIV/0!	#DIV/0!	#DIV/0!	#DIV/0!					0
		0	#DIV/0!	#DIV/0!	#DIV/0!	#DIV/0!					0
		0	#DIV/0!	#DIV/0!	#DIV/0!	#DIV/0!					0
		0	#DIV/0!	#DIV/0!	#DIV/0!	#DIV/0!					0
		0	#DIV/0!	#DIV/0!	#DIV/0!	#DIV/0!					0
		0	#DIV/0!	#DIV/0!	#DIV/0!	#DIV/0!					0
		0	#DIV/0!	#DIV/0!	#DIV/0!	#DIV/0!					0
		0	#DIV/0!	#DIV/0!	#DIV/0!	#DIV/0!					0
		0	#DIV/0!	#DIV/0!	#DIV/0!	#DIV/0!					0
		0	#DIV/0!	#DIV/0!	#DIV/0!	#DIV/0!					0
		0	#DIV/0!	#DIV/0!	#DIV/0!	#DIV/0!					0
		0	#DIV/0!	#DIV/0!	#DIV/0!	#DIV/0!					0
		0	#DIV/0!	#DIV/0!	#DIV/0!	#DIV/0!					0
		0	#DIV/0!	#DIV/0!	#DIV/0!	#DIV/0!					0
		0	#DIV/0!	#DIV/0!	#DIV/0!	#DIV/0!					0
		0	#DIV/0!	#DIV/0!	#DIV/0!	#DIV/0!					0
		0	#DIV/0!	#DIV/0!	#DIV/0!	#DIV/0!					0
		0	#DIV/0!	#DIV/0!	#DIV/0!	#DIV/0!					0
		0	#DIV/0!	#DIV/0!	#DIV/0!	#DIV/0!					0
		0	#DIV/0!	#DIV/0!	#DIV/0!	#DIV/0!					0
		0	#DIV/0!	#DIV/0!	#DIV/0!	#DIV/0!					0
		0	#DIV/0!	#DIV/0!	#DIV/0!	#DIV/0!					0
		0	#DIV/0!	#DIV/0!	#DIV/0!	#DIV/0!					0
		0	#DIV/0!	#DIV/0!	#DIV/0!	#DIV/0!					0
		0	#DIV/0!	#DIV/0!	#DIV/0!	#DIV/0!					0
		0	#DIV/0!	#DIV/0!	#DIV/0!	#DIV/0!					0
		0	#DIV/0!	#DIV/0!	#DIV/0!	#DIV/0!					0
		0	#DIV/0!	#DIV/0!	#DIV/0!	#DIV/0!					0
		0	#DIV/0!	#DIV/0!	#DIV/0!	#DIV/0!					0
		0	#DIV/0!	#DIV/0!	#DIV/0!	#DIV/0!					0
		0	#DIV/0!	#DIV/0!	#DIV/0!	#DIV/0!					0
		0	#DIV/0!	#DIV/0!	#DIV/0!	#DIV/0!					0
		0	#DIV/0!	#DIV/0!	#DIV/0!	#DIV/0!					0
		0	#DIV/0!	#DIV/0!	#DIV/0!	#DIV/0!					0
		0	#DIV/0!	#DIV/0!	#DIV/0!	#DIV/0!					0
		0	#DIV/0!	#DIV/0!	#DIV/0!	#DIV/0!					0
		0	#DIV/0!	#DIV/0!	#DIV/0!	#DIV/0!					0
		0	#DIV/0!	#DIV/0!	#DIV/0!	#DIV/0!					0
		0	#DIV/0!	#DIV/0!	#DIV/0!	#DIV/0!					0
		0	#DIV/0!	#DIV/0!	#DIV/0!	#DIV/0!					0
		0	#DIV/0!	#DIV/0!	#DIV/0!	#DIV/0!					0
		0	#DIV/0!	#DIV/0!	#DIV/0!	#DIV/0!					0
		0	#DIV/0!	#DIV/0!	#DIV/0!	#DIV/0!					0
		0	#DIV/0!	#DIV/0!	#DIV/0!	#DIV/0!					0
		0	#DIV/0!	#DIV/0!	#DIV/0!	#DIV/0!					0
		0	#DIV/0!	#DIV/0!	#DIV/0!	#DIV/0!					0
		0	#DIV/0!	#DIV/0!	#DIV/0!	#DIV/0!					0
		0	#DIV/0!	#DIV/0!	#DIV/0!	#DIV/0!					0
		0	#DIV/0!	#DIV/0!	#DIV/0!	#DIV/0!					0
		0	#DIV/0!	#DIV/0!	#DIV/0!	#DIV/0!					0
		0	#DIV/0!	#DIV/0!	#DIV/0!	#DIV/0!					0
		0	#DIV/0!	#DIV/0!	#DIV/0!	#DIV/0!					0
		0	#DIV/0!	#DIV/0!	#DIV/0!	#DIV/0!					0
		0	#DIV/0!	#DIV/0!	#DIV/0!	#DIV/0!					0
		0	#DIV/0!	#DIV/0!	#DIV/0!	#DIV/0!					0
		0	#DIV/0!	#DIV/0!	#DIV/0!	#DIV/0!					0
		0	#DIV/0!	#DIV/0!	#DIV/0!	#DIV/0!					0
		0	#DIV/0!	#DIV/0!	#DIV/0!	#DIV/0!					0
		0	#DIV/0!	#DIV/0!	#DIV/0!	#DIV/0!					0
		0	#DIV/0!	#DIV/0!	#DIV/0!	#DIV/0!					0
		0	#DIV/0!	#DIV/0!	#DIV/0!	#DIV/0!					0
		0	#DIV/0!	#DIV/0!	#DIV/0!	#DIV/0!					0
		0	#DIV/0!	#DIV/0!	#DIV/0!	#DIV/0!					0
		0	#DIV/0!	#DIV/0!	#DIV/0!	#DIV/0!					0
		0	#DIV/0!	#DIV/0!	#DIV/0!	#DIV/0!					0
		0	#DIV/0!	#DIV/0!	#DIV/0!	#DIV/0!					0
		0	#DIV/0!	#DIV/0!	#DIV/0!	#DIV/0!					0
		0	#DIV/0!	#DIV/0!	#DIV/0!	#DIV/0!					0
		0	#DIV/0!	#DIV/0!	#DIV/0!	#DIV/0!					0
		0	#DIV/0!	#DIV/0!	#DIV/0!	#DIV/0!					0
		0	#DIV/0!	#DIV/0!	#DIV/0!	#DIV/0!					0
		0	#DIV/0!	#DIV/0!	#DIV/0!	#DIV/0!					0
		0	#DIV/0!	#DIV/0!	#DIV/0!	#DIV/0!					0
		0	#DIV/0!	#DIV/0!	#DIV/0!	#DIV/0!					0
		0	#DIV/0!	#DIV/0!	#DIV/0!	#DIV/0!					0
		0	#DIV/0!	#DIV/0!	#DIV/0!	#DIV/0!					0
		0	#DIV/0!	#DIV/0!	#DIV/0!	#DIV/0!					0
		0	#DIV/0!	#DIV/0!	#DIV/0!	#DIV/0!					0
		0	#DIV/0!	#DIV/0!	#DIV/0!	#DIV/0!					0
		0	#DIV/0!	#DIV/0!	#DIV/0!	#DIV/0!					0
		0	#DIV/0!	#DIV/0!	#DIV/0!	#DIV/0!					0
		0	#DIV/0!	#DIV/0!	#DIV/0!	#DIV/0!					0
		0	#DIV/0!	#DIV/0!	#DIV/0!	#DIV/0!					0
		0	#DIV/0!	#DIV/0!	#DIV/0!	#DIV/0!					0
		0	#DIV/0!	#DIV/0!	#DIV/0!	#DIV/0!					0
		0	#DIV/0!	#DIV/0!	#DIV/0!	#DIV/0!					0
		0	#DIV/0!	#DIV/0!	#DIV/0!	#DIV/0!					0
		0	#DIV/0!	#DIV/0!	#DIV/0!	#DIV/0!					0
		0	#DIV/0!	#DIV/0!	#DIV/0!	#DIV/0!					0
		0	#DIV/0!	#DIV/0!	#DIV/0!	#DIV/0!					0
		0	#DIV/0!	#DIV/0!	#DIV/0!	#DIV/0!					0
		0	#DIV/0!	#DIV/0!	#DIV/0!	#DIV/0!					0
		0	#DIV/0!	#DIV/0!	#DIV/0!	#DIV/0!					0
		0	#DIV/0!	#DIV/0!	#DIV/0!	#DIV/0!					0
		0	#DIV/0!	#DIV/0!	#DIV/0!	#DIV/0!					0
		0	#DIV/0!	#DIV/0!	#DIV/0!	#DIV/0!					0
		0	#DIV/0!	#DIV/0!	#DIV/0!	#DIV/0!					0
		0	#DIV/0!	#DIV/0!	#DIV/0!	#DIV/0!					0
		0	#DIV/0!	#DIV/0!	#DIV/0!	#DIV/0!					0
		0	#DIV/0!	#DIV/0!	#DIV/0!	#DIV/0!					0
		0	#DIV/0!	#DIV/0!	#DIV/0!	#DIV/0!					0
		0	#DIV/0!	#DIV/0!	#DIV/0!	#DIV/0!					0
		0	#DIV/0!	#DIV/0!	#DIV/0!	#DIV/0!					0
		0	#DIV/0!	#DIV/0!	#DIV/0!	#DIV/0!					0
		0	#DIV/0!	#DIV/0!	#DIV/0!	#DIV/0!					0
		0	#DIV/0!	#DIV/0!	#DIV/0!	#DIV/0!					0
		0	#DIV/0!	#DIV/0!	#DIV/0!	#DIV/0!					0
		0	#DIV/0!	#DIV/0!	#DIV/0!	#DIV/0!					0
		0	#DIV/0!	#DIV/0!	#DIV/0!	#DIV/0!					0
		0	#DIV/0!	#DIV/0!	#DIV/0!	#DIV/0!					0
		0	#DIV/0!	#DIV/0!	#DIV/0!	#DIV/0!					0
		0	#DIV/0!	#DIV/0!	#DIV/0!	#DIV/0!					0
		0	#DIV/0!	#DIV/0!	#DIV/0!	#DIV/0!					0
		0	#DIV/0!	#DIV/0!	#DIV/0!	#DIV/0!					0
		0	#DIV/0!	#DIV/0!	#DIV/0!	#DIV/0!					0
		0	#DIV/0!	#DIV/0!	#DIV/0!	#DIV/0!					0
		0	#DIV/0!	#DIV/0!	#DIV/0!	#DIV/0!					0
		0	#DIV/0!	#DIV/0!	#DIV/0!	#DIV/0!					0
		0	#DIV/0!	#DIV/0!	#DIV/0!	#DIV/0!					0
		0	#DIV/0!	#DIV/0!	#DIV/0!	#DIV/0!					0
		0	#DIV/0!	#DIV/0!	#DIV/0!	#DIV/0!					0
		0	#DIV/0!	#DIV/0!	#DIV/0!	#DIV/0!					0
		0	#DIV/0!	#DIV/0!	#DIV/0!	#DIV/0!					0
		0	#DIV/0!	#DIV/0!	#DIV/0!	#DIV/0!					0
		0	#DIV/0!	#DIV/0!	#DIV/0!	#DIV/0!					0
		0	#DIV/0!	#DIV/0!	#DIV/0!	#DIV/0!					0
		0	#DIV/0!	#DIV/0!	#DIV/0!	#DIV/0!					0
		0	#DIV/0!	#DIV/0!	#DIV/0!	#DIV/0!					0
		0	#DIV/0!	#DIV/0!	#DIV/0!	#DIV/0!					0
		0	#DIV/0!	#DIV/0!	#DIV/0!	#DIV/0!					0
		0	#DIV/0!	#DIV/0!	#DIV/0!	#DIV/0!					0
		0	#DIV/0!	#DIV/0!	#DIV/0!	#DIV/0!					0
		0	#DIV/0!	#DIV/0!	#DIV/0!	#DIV/0!					0
		0	#DIV/0!	#DIV/0!	#DIV/0!	#DIV/0!					0
		0	#DIV/0!	#DIV/0!	#DIV/0!	#DIV/0!					0
		0	#DIV/0!	#DIV/0!	#DIV/0!	#DIV/0!					0
		0	#DIV/0!	#DIV/0!	#DIV/0!	#DIV/0!					0
		0	#DIV/0!	#DIV/0!	#DIV/0!	#DIV/0!					0
		0	#DIV/0!	#DIV/0!	#DIV/0!	#DIV/0!					0
		0	#DIV/0!	#DIV/0!	#DIV/0!	#DIV/0!					0
		0	#DIV/0!	#DIV/0!	#DIV/0!	#DIV/0!					0
		0	#DIV/0!	#DIV/0!	#DIV/0!	#DIV/0!					0
		0	#DIV/0!	#DIV/0!	#DIV/0!	#DIV/0!					0
		0	#DIV/0!	#DIV/0!	#DIV/0!	#DIV/0!					0
		0	#DIV/0!	#DIV/0!	#DIV/0!	#DIV/0!					0
		0	#DIV/0!	#DIV/0!	#DIV/0!	#DIV/0!					0
		0	#DIV/0!	#DIV/0!	#DIV/0!	#DIV/0!					0
		0	#DIV/0!	#DIV/0!	#DIV/0!	#DIV/0!					0
		0	#DIV/0!	#DIV/0!	#DIV/0!	#DIV/0!					0
		0	#DIV/0!	#DIV/0!	#DIV/0!	#DIV/0!					0
		0	#DIV/0!	#DIV/0!	#DIV/0!	#DIV/0!					0
		0	#DIV/0!	#DIV/0!	#DIV/0!	#DIV/0!					0
		0	#DIV/0!	#DIV/0!	#DIV/0!	#DIV/0!					0
		0	#DIV/0!	#DIV/0!	#DIV/0!	#DIV/0!					0
		0	#DIV/0!	#DIV/0!	#DIV/0!	#DIV/0!					0
		0	#DIV/0!	#DIV/0!	#DIV/0!	#DIV/0!					0
		0	#DIV/0!	#DIV/0!	#DIV/0!	#DIV/0!					0
		0	#DIV/0!	#DIV/0!	#DIV/0!	#DIV/0!					0
		0	#DIV/0!	#DIV/0!	#DIV/0!	#DIV/0!					0
		0	#DIV/0!	#DIV/0!	#DIV/0!	#DIV/0!					0
		0	#DIV/0!	#DIV/0!	#DIV/0!	#DIV/0!					0
		0	#DIV/0!	#DIV/0!	#DIV/0!	#DIV/0!					0
		0	#DIV/0!	#DIV/0!	#DIV/0!	#DIV/0!					0
		0	#DIV/0!	#DIV/0!	#DIV/0!	#DIV/0!					0
		0	#DIV/0!	#DIV/0!	#DIV/0!	#DIV/0!					0
		0	#DIV/0!	#DIV/0!	#DIV/0!	#DIV/0!					0
		0	#DIV/0!	#DIV/0!	#DIV/0!	#DIV/0!					0
		0	#DIV/0!	#DIV/0!	#DIV/0!	#DIV/0!					0
		0	#DIV/0!	#DIV/0!	#DIV/0!	#DIV/0!					0
		0	#DIV/0!	#DIV/0!	#DIV/0!	#DIV/0!					0
		0	#DIV/0!	#DIV/0!	#DIV/0!	#DIV/0!					0
		0	#DIV/0!	#DIV/0!	#DIV/0!	#DIV/0!					0
		0	#DIV/0!	#DIV/0!	#DIV/0!	#DIV/0!					0
		0	#DIV/0!	#DIV/0!	#DIV/0!	#DIV/0!					0
		0	#DIV/0!	#DIV/0!	#DIV/0!	#DIV/0!					0
		0	#DIV/0!	#DIV/0!	#DIV/0!	#DIV/0!					0
		0	#DIV/0!	#DIV/0!	#DIV/0!	#DIV/0!					0
		0	#DIV/0!	#DIV/0!	#DIV/0!	#DIV/0!					0
		0	#DIV/0!	#DIV/0!	#DIV/0!	#DIV/0!					0
		0	#DIV/0!	#DIV/0!	#DIV/0!	#DIV/0!					0
		0	#DIV/0!	#DIV/0!	#DIV/0!	#DIV/0!					0
		0	#DIV/0!	#DIV/0!	#DIV/0!	#DIV/0!					0
		0	#DIV/0!	#DIV/0!	#DIV/0!	#DIV/0!					0
		0	#DIV/0!	#DIV/0!	#DIV/0!	#DIV/0!					0
		0	#DIV/0!	#DIV/0!	#DIV/0!	#DIV/0!					0
		0	#DIV/0!	#DIV/0!	#DIV/0!	#DIV/0!					0
		0	#DIV/0!	#DIV/0!	#DIV/0!	#DIV/0!					0
		0	#DIV/0!	#DIV/0!	#DIV/0!	#DIV/0!					0
		0	#DIV/0!	#DIV/0!	#DIV/0!	#DIV/0!					0
		0	#DIV/0!	#DIV/0!	#DIV/0!	#DIV/0!					0
		0	#DIV/0!	#DIV/0!	#DIV/0!	#DIV/0!					0
		0	#DIV/0!	#DIV/0!	#DIV/0!	#DIV/0!					0
		0	#DIV/0!	#DIV/0!	#DIV/0!	#DIV/0!					0
		0	#DIV/0!	#DIV/0!	#DIV/0!	#DIV/0!					0
		0	#DIV/0!	#DIV/0!	#DIV/0!	#DIV/0!					0
		0	#DIV/0!	#DIV/0!	#DIV/0!	#DIV/0!					0
		0	#DIV/0!	#DIV/0!	#DIV/0!	#DIV/0!					0
		0	#DIV/0!	#DIV/0!	#DIV/0!	#DIV/0!					0
		0	#DIV/0!	#DIV/0!	#DIV/0!	#DIV/0!					0
		0	#DIV/0!	#DIV/0!	#DIV/0!	#DIV/0!					0
		0	#DIV/0!	#DIV/0!	#DIV/0!	#DIV/0!					0
		0	#DIV/0!	#DIV/0!	#DIV/0!	#DIV/0!					0
		0	#DIV/0!	#DIV/0!	#DIV/0!	#DIV/0!					0
		0	#DIV/0!	#DIV/0!	#DIV/0!	#DIV/0!					0
		0	#DIV/0!	#DIV/0!	#DIV/0!	#DIV/0!					0
		0	#DIV/0!	#DIV/0!	#DIV/0!	#DIV/0!					0
		0	#DIV/0!	#DIV/0!	#DIV/0!	#DIV/0!					0
		0	#DIV/0!	#DIV/0!	#DIV/0!	#DIV/0!					0
		0	#DIV/0!	#DIV/0!	#DIV/0!	#DIV/0!					0
		0	#DIV/0!	#DIV/0!	#DIV/0!	#DIV/0!					0
		0	#DIV/0!	#DIV/0!	#DIV/0!	#DIV/0!					0
		0	#DIV/0!	#DIV/0!	#DIV/0!	#DIV/0!					0
		0	#DIV/0!	#DIV/0!	#DIV/0!	#DIV/0!					0
		0	#DIV/0!	#DIV/0!	#DIV/0!	#DIV/0!					0
		0	#DIV/0!	#DIV/0!	#DIV/0!	#DIV/0!					0
		0	#DIV/0!	#DIV/0!	#DIV/0!	#DIV/0!					0
		0	#DIV/0!	#DIV/0!	#DIV/0!	#DIV/0!					0
		0	#DIV/0!	#DIV/0!	#DIV/0!	#DIV/0!					0
		0	#DIV/0!	#DIV/0!	#DIV/0!	#DIV/0!					0
		0	#DIV/0!	#DIV/0!	#DIV/0!	#DIV/0!					0
		0	#DIV/0!	#DIV/0!	#DIV/0!	#DIV/0!					0
		0	#DIV/0!	#DIV/0!	#DIV/0!	#DIV/0!					0
		0	#DIV/0!	#DIV/0!	#DIV/0!	#DIV/0!					0
		0	#DIV/0!	#DIV/0!	#DIV/0!	#DIV/0!					0
		0	#DIV/0!	#DIV/0!	#DIV/0!	#DIV/0!					0
		0	#DIV/0!	#DIV/0!	#DIV/0!	#DIV/0!					0
		0	#DIV/0!	#DIV/0!	#DIV/0!	#DIV/0!					0
		0	#DIV/0!	#DIV/0!	#DIV/0!	#DIV/0!					0
		0	#DIV/0!	#DIV/0!	#DIV/0!	#DIV/0!					0
		0	#DIV/0!	#DIV/0!	#DIV/0!	#DIV/0!					0
		0	#DIV/0!	#DIV/0!	#DIV/0!	#DIV/0!					0
		0	#DIV/0!	#DIV/0!	#DIV/0!	#DIV/0!					0
		0	#DIV/0!	#DIV/0!	#DIV/0!	#DIV/0!					0
		0	#DIV/0!	#DIV/0!	#DIV/0!	#DIV/0!					0
		0	#DIV/0!	#DIV/0!	#DIV/0!	#DIV/0!					0
		0	#DIV/0!	#DIV/0!	#DIV/0!	#DIV/0!					0
		0	#DIV/0!	#DIV/0!	#DIV/0!	#DIV/0!					0
		0	#DIV/0!	#DIV/0!	#DIV/0!	#DIV/0!					0
		0	#DIV/0!	#DIV/0!	#DIV/0!	#DIV/0!					0
		0	#DIV/0!	#DIV/0!	#DIV/0!	#DIV/0!					0
		0	#DIV/0!	#DIV/0!	#DIV/0!	#DIV/0!					0
		0	#DIV/0!	#DIV/0!	#DIV/0!	#DIV/0!					0
		0	#DIV/0!	#DIV/0!	#DIV/0!	#DIV/0!					0
		0	#DIV/0!	#DIV/0!	#DIV/0!	#DIV/0!					0
		0	#DIV/0!	#DIV/0!	#DIV/0!	#DIV/0!					0
		0	#DIV/0!	#DIV/0!	#DIV/0!	#DIV/0!					0
		0	#DIV/0!	#DIV/0!	#DIV/0!	#DIV/0!					0
		0	#DIV/0!	#DIV/0!	#DIV/0!	#DIV/0!					0
		0	#DIV/0!	#DIV/0!	#DIV/0!	#DIV/0!					0
		0	#DIV/0!	#DIV/0!	#DIV/0!	#DIV/0!					0
		0	#DIV/0!	#DIV/0!	#DIV/0!	#DIV/0!					0
		0	#DIV/0!	#DIV/0!	#DIV/0!	#DIV/0!					0
		0	#DIV/0!	#DIV/0!	#DIV/0!	#DIV/0!					0
		0	#DIV/0!	#DIV/0!	#DIV/0!	#DIV/0!					0
		0	#DIV/0!	#DIV/0!	#DIV/0!	#DIV/0!					0
		0	#DIV/0!	#DIV/0!	#DIV/0!	#DIV/0!					0
		0	#DIV/0!	#DIV/0!	#DIV/0!	#DIV/0!					0
		0	#DIV/0!	#DIV/0!	#DIV/0!	#DIV/0!					0
		0	#DIV/0!	#DIV/0!	#DIV/0!	#DIV/0!					0
		0	#DIV/0!	#DIV/0!	#DIV/0!	#DIV/0!					0
		0	#DIV/0!	#DIV/0!	#DIV/0!	#DIV/0!					0
		0	#DIV/0!	#DIV/0!	#DIV/0!	#DIV/0!					0
		0	#DIV/0!	#DIV/0!	#DIV/0!	#DIV/0!					0
		0	#DIV/0!	#DIV/0!	#DIV/0!	#DIV/0!					0
		0	#DIV/0!	#DIV/0!	#DIV/0!	#DIV/0!					0
		0	#DIV/0!	#DIV/0!	#DIV/0!	#DIV/0!					0
		0	#DIV/0!	#DIV/0!	#DIV/0!	#DIV/0!					0
		0	#DIV/0!	#DIV/0!	#DIV/0!	#DIV/0!					0
		0	#DIV/0!	#DIV/0!	#DIV/0!	#DIV/0!					0
		0	#DIV/0!	#DIV/0!	#DIV/0!	#DIV/0!					0
		0	#DIV/0!	#DIV/0!	#DIV/0!	#DIV/0!					0
		0	#DIV/0!	#DIV/0!	#DIV/0!	#DIV/0!					0
		0	#DIV/0!	#DIV/0!	#DIV/0!	#DIV/0!					0
		0	#DIV/0!	#DIV/0!	#DIV/0!	#DIV/0!					0
		0	#DIV/0!	#DIV/0!	#DIV/0!	#DIV/0!					0
		0	#DIV/0!	#DIV/0!	#DIV/0!	#DIV/0!					0
		0	#DIV/0!	#DIV/0!	#DIV/0!	#DIV/0!					0
		0	#DIV/0!	#DIV/0!	#DIV/0!	#DIV/0!					0
		0	#DIV/0!	#DIV/0!	#DIV/0!	#DIV/0!					0
		0	#DIV/0!	#DIV/0!	#DIV/0!	#DIV/0!					0
		0	#DIV/0!	#DIV/0!	#DIV/0!	#DIV/0!					0
		0	#DIV/0!	#DIV/0!	#DIV/0!	#DIV/0!					0
		0	#DIV/0!	#DIV/0!	#DIV/0!	#DIV/0!					0
		0	#DIV/0!	#DIV/0!	#DIV/0!	#DIV/0!					0
		0	#DIV/0!	#DIV/0!	#DIV/0!	#DIV/0!					0
		0	#DIV/0!	#DIV/0!	#DIV/0!	#DIV/0!					0
		0	#DIV/0!	#DIV/0!	#DIV/0!	#DIV/0!					0
		0	#DIV/0!	#DIV/0!	#DIV/0!	#DIV/0!					0
		0	#DIV/0!	#DIV/0!	#DIV/0!	#DIV/0!					0
		0	#DIV/0!	#DIV/0!	#DIV/0!	#DIV/0!					0
		0	#DIV/0!	#DIV/0!	#DIV/0!	#DIV/0!					0
		0	#DIV/0!	#DIV/0!	#DIV/0!	#DIV/0!					0
		0	#DIV/0!	#DIV/0!	#DIV/0!	#DIV/0!					0
		0	#DIV/0!	#DIV/0!	#DIV/0!	#DIV/0!					0
		0	#DIV/0!	#DIV/0!	#DIV/0!	#DIV/0!					0
		0	#DIV/0!	#DIV/0!	#DIV/0!	#DIV/0!					0
		0	#DIV/0!	#DIV/0!	#DIV/0!	#DIV/0!					0
		0	#DIV/0!	#DIV/0!	#DIV/0!	#DIV/0!					0
		0	#DIV/0!	#DIV/0!	#DIV/0!	#DIV/0!					0
		0	#DIV/0!	#DIV/0!	#DIV/0!	#DIV/0!					0
		0	#DIV/0!	#DIV/0!	#DIV/0!	#DIV/0!					0
		0	#DIV/0!	#DIV/0!	#DIV/0!	#DIV/0!					0
		0	#DIV/0!	#DIV/0!	#DIV/0!	#DIV/0!					0
		0	#DIV/0!	#DIV/0!	#DIV/0!	#DIV/0!					0
		0	#DIV/0!	#DIV/0!	#DIV/0!	#DIV/0!					0
		0	#DIV/0!	#DIV/0!	#DIV/0!	#DIV/0!					0
		0	#DIV/0!	#DIV/0!	#DIV/0!	#DIV/0!					0
		0	#DIV/0!	#DIV/0!	#DIV/0!	#DIV/0!					0
		0	#DIV/0!	#DIV/0!	#DIV/0!	#DIV/0!					0
		0	#DIV/0!	#DIV/0!	#DIV/0!	#DIV/0!					0
		0	#DIV/0!	#DIV/0!	#DIV/0!	#DIV/0!					0
		0	#DIV/0!	#DIV/0!	#DIV/0!	#DIV/0!					0
		0	#DIV/0!	#DIV/0!	#DIV/0!	#DIV/0!					0
		0	#DIV/0!	#DIV/0!	#DIV/0!	#DIV/0!					0
		0	#DIV/0!	#DIV/0!	#DIV/0!	#DIV/0!					0
		0	#DIV/0!	#DIV/0!	#DIV/0!	#DIV/0!					0
		0	#DIV/0!	#DIV/0!	#DIV/0!	#DIV/0!					0
		0	#DIV/0!	#DIV/0!	#DIV/0!	#DIV/0!					0
		0	#DIV/0!	#DIV/0!	#DIV/0!	#DIV/0!					0
		0	#DIV/0!	#DIV/0!	#DIV/0!	#DIV/0!					0
		0	#DIV/0!	#DIV/0!	#DIV/0!	#DIV/0!					0
		0	#DIV/0!	#DIV/0!	#DIV/0!	#DIV/0!					0
		0	#DIV/0!	#DIV/0!	#DIV/0!	#DIV/0!					0
		0	#DIV/0!	#DIV/0!	#DIV/0!	#DIV/0!					0
		0	#DIV/0!	#DIV/0!	#DIV/0!	#DIV/0!					0
		0	#DIV/0!	#DIV/0!	#DIV/0!	#DIV/0!					0
		0	#DIV/0!	#DIV/0!	#DIV/0!	#DIV/0!					0
		0	#DIV/0!	#DIV/0!	#DIV/0!	#DIV/0!					0
		0	#DIV/0!	#DIV/0!	#DIV/0!	#DIV/0!					0
		0	#DIV/0!	#DIV/0!	#DIV/0!	#DIV/0!					0
		0	#DIV/0!	#DIV/0!	#DIV/0!	#DIV/0!					0
		0	#DIV/0!	#DIV/0!	#DIV/0!	#DIV/0!					0
		0	#DIV/0!	#DIV/0!	#DIV/0!	#DIV/0!					0
		0	#DIV/0!	#DIV/0!	#DIV/0!	#DIV/0!					0
		0	#DIV/0!	#DIV/0!	#DIV/0!	#DIV/0!					0
		0	#DIV/0!	#DIV/0!	#DIV/0!	#DIV/0!					0
		0	#DIV/0!	#DIV/0!	#DIV/0!	#DIV/0!					0
		0	#DIV/0!	#DIV/0!	#DIV/0!	#DIV/0!					0
		0	#DIV/0!	#DIV/0!	#DIV/0!	#DIV/0!					0
		0	#DIV/0!	#DIV/0!	#DIV/0!	#DIV/0!					0
		0	#DIV/0!	#DIV/0!	#DIV/0!	#DIV/0!					0
		0	#DIV/0!	#DIV/0!	#DIV/0!	#DIV/0!					0
		0	#DIV/0!	#DIV/0!	#DIV/0!	#DIV/0!					0
		0	#DIV/0!	#DIV/0!	#DIV/0!	#DIV/0!					0
		0	#DIV/0!	#DIV/0!	#DIV/0!	#DIV/0!					0
		0	#DIV/0!	#DIV/0!	#DIV/0!	#DIV/0!					0
		0	#DIV/0!	#DIV/0!	#DIV/0!	#DIV/0!					0
		0	#DIV/0!	#DIV/0!	#DIV/0!	#DIV/0!					0
		0	#DIV/0!	#DIV/0!	#DIV/0!	#DIV/0!					0
		0	#DIV/0!	#DIV/0!	#DIV/0!	#DIV/0!					0
		0	#DIV/0!	#DIV/0!	#DIV/0!	#DIV/0!					0
		0	#DIV/0!	#DIV/0!	#DIV/0!	#DIV/0!					0
		0	#DIV/0!	#DIV/0!	#DIV/0!	#DIV/0!					0
		0	#DIV/0!	#DIV/0!	#DIV/0!	#DIV/0!					0
		0	#DIV/0!	#DIV/0!	#DIV/0!	#DIV/0!					0
		0	#DIV/0!	#DIV/0!	#DIV/0!	#DIV/0!					0
		0	#DIV/0!	#DIV/0!	#DIV/0!	#DIV/0!					0
		0	#DIV/0!	#DIV/0!	#DIV/0!	#DIV/0!					0
		0	#DIV/0!	#DIV/0!	#DIV/0!	#DIV/0!					0
		0	#DIV/0!	#DIV/0!	#DIV/0!	#DIV/0!					0
		0	#DIV/0!	#DIV/0!	#DIV/0!	#DIV/0!					0
		0	#DIV/0!	#DIV/0!	#DIV/0!	#DIV/0!					0
		0	#DIV/0!	#DIV/0!	#DIV/0!	#DIV/0!					0
		0	#DIV/0!	#DIV/0!	#DIV/0!	#DIV/0!					0
		0	#DIV/0!	#DIV/0!	#DIV/0!	#DIV/0!					0
		0	#DIV/0!	#DIV/0!	#DIV/0!	#DIV/0!					0
		0	#DIV/0!	#DIV/0!	#DIV/0!	#DIV/0!					0
		0	#DIV/0!	#DIV/0!	#DIV/0!	#DIV/0!					0
		0	#DIV/0!	#DIV/0!	#DIV/0!	#DIV/0!					0
		0	#DIV/0!	#DIV/0!	#DIV/0!	#DIV/0!					0
		0	#DIV/0!	#DIV/0!	#DIV/0!	#DIV/0!					0
		0	#DIV/0!	#DIV/0!	#DIV/0!	#DIV/0!					0
		0	#DIV/0!	#DIV/0!	#DIV/0!	#DIV/0!					0
		0	#DIV/0!	#DIV/0!	#DIV/0!	#DIV/0!					0
		0	#DIV/0!	#DIV/0!	#DIV/0!	#DIV/0!					0
		0	#DIV/0!	#DIV/0!	#DIV/0!	#DIV/0!					0
		0	#DIV/0!	#DIV/0!	#DIV/0!	#DIV/0!					0
		0	#DIV/0!	#DIV/0!	#DIV/0!	#DIV/0!					0
		0	#DIV/0!	#DIV/0!	#DIV/0!	#DIV/0!					0
		0	#DIV/0!	#DIV/0!	#DIV/0!	#DIV/0!					0
		0	#DIV/0!	#DIV/0!	#DIV/0!	#DIV/0!					0
		0	#DIV/0!	#DIV/0!	#DIV/0!	#DIV/0!					0
		0	#DIV/0!	#DIV/0!	#DIV/0!	#DIV/0!					0
		0	#DIV/0!	#DIV/0!	#DIV/0!	#DIV/0!					0
		0	#DIV/0!	#DIV/0!	#DIV/0!	#DIV/0!					0
		0	#DIV/0!	#DIV/0!	#DIV/0!	#DIV/0!					0
		0	#DIV/0!	#DIV/0!	#DIV/0!	#DIV/0!					0
		0	#DIV/0!	#DIV/0!	#DIV/0!	#DIV/0!					0
		0	#DIV/0!	#DIV/0!	#DIV/0!	#DIV/0!					0
		0	#DIV/0!	#DIV/0!	#DIV/0!	#DIV/0!					0
		0	#DIV/0!	#DIV/0!	#DIV/0!	#DIV/0!					0
		0	#DIV/0!	#DIV/0!	#DIV/0!	#DIV/0!					0
		0	#DIV/0!	#DIV/0!	#DIV/0!	#DIV/0!					0
		0	#DIV/0!	#DIV/0!	#DIV/0!	#DIV/0!					0
		0	#DIV/0!	#DIV/0!	#DIV/0!	#DIV/0!					0
		0	#DIV/0!	#DIV/0!	#DIV/0!	#DIV/0!					0
		0	#DIV/0!	#DIV/0!	#DIV/0!	#DIV/0!					0
		0	#DIV/0!	#DIV/0!	#DIV/0!	#DIV/0!					0
		0	#DIV/0!	#DIV/0!	#DIV/0!	#DIV/0!					0
		0	#DIV/0!	#DIV/0!	#DIV/0!	#DIV/0!					0
		0	#DIV/0!	#DIV/0!	#DIV/0!	#DIV/0!					0
		0	#DIV/0!	#DIV/0!	#DIV/0!	#DIV/0!					0
		0	#DIV/0!	#DIV/0!	#DIV/0!	#DIV/0!					0
		0	#DIV/0!	#DIV/0!	#DIV/0!	#DIV/0!					0
		0	#DIV/0!	#DIV/0!	#DIV/0!	#DIV/0!					0
		0	#DIV/0!	#DIV/0!	#DIV/0!	#DIV/0!					0
		0	#DIV/0!	#DIV/0!	#DIV/0!	#DIV/0!					0
		0	#DIV/0!	#DIV/0!	#DIV/0!	#DIV/0!					0
		0	#DIV/0!	#DIV/0!	#DIV/0!	#DIV/0!					0
		0	#DIV/0!	#DIV/0!	#DIV/0!	#DIV/0!					0
		0	#DIV/0!	#DIV/0!	#DIV/0!	#DIV/0!					0
		0	#DIV/0!	#DIV/0!	#DIV/0!	#DIV/0!					0
		0	#DIV/0!	#DIV/0!	#DIV/0!	#DIV/0!					0
		0	#DIV/0!	#DIV/0!	#DIV/0!	#DIV/0!					0
		0	#DIV/0!	#DIV/0!	#DIV/0!	#DIV/0!					0
		0	#DIV/0!	#DIV/0!	#DIV/0!	#DIV/0!					0
		0	#DIV/0!	#DIV/0!	#DIV/0!	#DIV/0!					0
		0	#DIV/0!	#DIV/0!	#DIV/0!	#DIV/0!					0
		0	#DIV/0!	#DIV/0!	#DIV/0!	#DIV/0!					0
		0	#DIV/0!	#DIV/0!	#DIV/0!	#DIV/0!					0
		0	#DIV/0!	#DIV/0!	#DIV/0!	#DIV/0!					0
		0	#DIV/0!	#DIV/0!	#DIV/0!	#DIV/0!					0
		0	#DIV/0!	#DIV/0!	#DIV/0!	#DIV/0!					0
		0	#DIV/0!	#DIV/0!	#DIV/0!	#DIV/0!					0
		0	#DIV/0!	#DIV/0!	#DIV/0!	#DIV/0!					0
		0	#DIV/0!	#DIV/0!	#DIV/0!	#DIV/0!					0
		0	#DIV/0!	#DIV/0!	#DIV/0!	#DIV/0!					0
		0	#DIV/0!	#DIV/0!	#DIV/0!	#DIV/0!					0
		0	#DIV/0!	#DIV/0!	#DIV/0!	#DIV/0!					0
		0	#DIV/0!	#DIV/0!	#DIV/0!	#DIV/0!					0
		0	#DIV/0!	#DIV/0!	#DIV/0!	#DIV/0!					0
		0	#DIV/0!	#DIV/0!	#DIV/0!	#DIV/0!					0
		0	#DIV/0!	#DIV/0!	#DIV/0!	#DIV/0!					0
		0	#DIV/0!	#DIV/0!	#DIV/0!	#DIV/0!					0
		0	#DIV/0!	#DIV/0!	#DIV/0!	#DIV/0!					0
		0	#DIV/0!	#DIV/0!	#DIV/0!	#DIV/0!					0
		0	#DIV/0!	#DIV/0!	#DIV/0!	#DIV/0!					0
		0	#DIV/0!	#DIV/0!	#DIV/0!	#DIV/0!					0
		0	#DIV/0!	#DIV/0!	#DIV/0!	#DIV/0!					0
		0	#DIV/0!	#DIV/0!	#DIV/0!	#DIV/0!					0
		0	#DIV/0!	#DIV/0!	#DIV/0!	#DIV/0!					0
		0	#DIV/0!	#DIV/0!	#DIV/0!	#DIV/0!					0
		0	#DIV/0!	#DIV/0!	#DIV/0!	#DIV/0!					0
		0	#DIV/0!	#DIV/0!	#DIV/0!	#DIV/0!					0
		0	#DIV/0!	#DIV/0!	#DIV/0!	#DIV/0!					0
		0	#DIV/0!	#DIV/0!	#DIV/0!	#DIV/0!					0
		0	#DIV/0!	#DIV/0!	#DIV/0!	#DIV/0!					0
		0	#DIV/0!	#DIV/0!	#DIV/0!	#DIV/0!					0
		0	#DIV/0!	#DIV/0!	#DIV/0!	#DIV/0!					0
		0	#DIV/0!	#DIV/0!	#DIV/0!	#DIV/0!					0
		0	#DIV/0!	#DIV/0!	#DIV/0!	#DIV/0!					0
		0	#DIV/0!	#DIV/0!	#DIV/0!	#DIV/0!					0
		0	#DIV/0!	#DIV/0!	#DIV/0!	#DIV/0!					0
		0	#DIV/0!	#DIV/0!	#DIV/0!	#DIV/0!					0
		0	#DIV/0!	#DIV/0!	#DIV/0!	#DIV/0!					0
		0	#DIV/0!	#DIV/0!	#DIV/0!	#DIV/0!					0
		0	#DIV/0!	#DIV/0!	#DIV/0!	#DIV/0!					0
		0	#DIV/0!	#DIV/0!	#DIV/0!	#DIV/0!					0
		0	#DIV/0!	#DIV/0!	#DIV/0!	#DIV/0!					0
		0	#DIV/0!	#DIV/0!	#DIV/0!	#DIV/0!					0
		0	#DIV/0!	#DIV/0!	#DIV/0!	#DIV/0!					0
		0	#DIV/0!	#DIV/0!	#DIV/0!	#DIV/0!					0
		0	#DIV/0!	#DIV/0!	#DIV/0!	#DIV/0!					0
		0	#DIV/0!	#DIV/0!	#DIV/0!	#DIV/0!					0
